# Supplementary material for: 2,2′-(Sulfanediyldimethyl­ene)bis­(1,3-benzothia­zole)
Source: Acta Crystallogr Sect E Struct Rep Online. 2011 Feb 12;67(Pt 3):o622. doi: 10.1107/S1600536811004478 (PMC3052028; doi:10.1107/S1600536811004478)
Supplement: Supplementary file 1 [file e-67-0o622-sup1.cif]

##############################################################################
###                                                                        ###
###        Electronic paper (Acta Crystallographica Section E)             ###
###                                                                        ###
##############################################################################
#                                                                            #
# This CIF contains the data in a paper accepted for publication in Acta     #
# Crystallographica Section E. It conforms to the requirements of Notes      #
# for Authors for Section E, and has been peer reviewed under the auspices   #
# of the IUCr Commission on Journals.                                        #
#                                                                            #
# Full details of the Crystallographic Information File format               #
# are given in the paper "The Crystallographic Information File (CIF):       #
# a New Standard Archive File for Crystallography" by S. R. Hall, F. H.      #
# Allen and I. D. Brown [Acta Cryst. (1991), A47, 655-685].                  #
#                                                                            #
# The current version of the core CIF dictionary is obtainable from          #
# ftp://ftp.iucr.org/pub/cif_core.dic. The current version number is 2.4.    #
#                                                                            #
# Software is freely available for graphical display of the structure(s) in  #
# this CIF.  For information consult the CIF home page http://www.iucr.org/  #
# cif/home.html                                                              #
#                                                                            #
# This file may be used for bona fide research purposes within the           #
# scientific community so long as proper attribution is given to the journal # 
# article from which it was obtained.                                        #
#                                                                            #
##############################################################################
                                             
data_I
_audit_creation_method     SHELXL-97
_chemical_name_systematic
;
2,2'-(Sulfanediyldimethylene)bis(1,3-benzothiazole)
;
_chemical_name_common
;
Bis[(benzothiazol-2-yl)methyl] sulfide
;
_chemical_formula_moiety     'C16 H12 N2 S3'
_chemical_formula_sum     'C16 H12 N2 S3'
_chemical_formula_iupac     'C16 H12 N2 S3'
_chemical_formula_weight     328.46
_chemical_melting_point     ?
_symmetry_cell_setting     triclinic
_symmetry_space_group_name_H-M     'P -1'
_symmetry_space_group_name_Hall     '-P 1'
loop_
    _symmetry_equiv_pos_as_xyz
    'x, y, z'
    '-x, -y, -z'
_cell_length_a     6.3714(10)
_cell_length_b     7.8748(13)
_cell_length_c     15.339(3)
_cell_angle_alpha     78.616(3)
_cell_angle_beta     89.537(3)
_cell_angle_gamma     74.707(3)
_cell_volume     727.0(2)
_cell_formula_units_Z     2
_cell_measurement_reflns_used     2489
_cell_measurement_theta_min     2.71
_cell_measurement_theta_max     26.26
_cell_measurement_temperature     100(2)
_exptl_crystal_description     prism
_exptl_crystal_colour     colourless
_exptl_crystal_size_max     0.15
_exptl_crystal_size_mid     0.13
_exptl_crystal_size_min     0.13
_exptl_crystal_density_diffrn     1.500
_exptl_crystal_density_meas     ?
_exptl_crystal_density_method     'not measured'
_exptl_crystal_F_000     340
_exptl_absorpt_coefficient_mu     0.503
_exptl_absorpt_correction_type     multi-scan
_exptl_absorpt_process_details     '(SADABS; Bruker, 2002)'
_exptl_absorpt_correction_T_min     0.809
_exptl_absorpt_correction_T_max     0.938
_exptl_special_details
;
;
_diffrn_ambient_temperature     100(2)
_diffrn_radiation_type     MoK\a
_diffrn_radiation_wavelength     0.71073
_diffrn_radiation_source     'fine-focus sealed tube'
_diffrn_radiation_monochromator     graphite
_diffrn_measurement_device_type     'Bruker APEX CCD area-detector'
_diffrn_measurement_method     \w
_diffrn_detector_area_resol_mean     ?
_diffrn_reflns_number     8237
_diffrn_reflns_av_R_equivalents     0.0279
_diffrn_reflns_av_sigmaI/netI     0.0344
_diffrn_reflns_theta_min     2.71
_diffrn_reflns_theta_max     26.41
_diffrn_reflns_theta_full     26.41
_diffrn_measured_fraction_theta_max     0.990
_diffrn_measured_fraction_theta_full     0.990
_diffrn_reflns_limit_h_min     -7
_diffrn_reflns_limit_h_max     7
_diffrn_reflns_limit_k_min     -9
_diffrn_reflns_limit_k_max     9
_diffrn_reflns_limit_l_min     -19
_diffrn_reflns_limit_l_max     19
_diffrn_standards_number     0
_diffrn_standards_interval_count     ?
_diffrn_standards_interval_time     ?
_diffrn_standards_decay_%     ?
_refine_special_details
;
Refinement of <i>F</i>^2^ against ALL reflections. The weighted <i>R</i>-factor
<i>wR</i> and goodness of fit <i>S</i> are based on <i>F</i>^2^, conventional
<i>R</i>-factors <i>R</i> are based on <i>F</i>, with <i>F</i> set to zero for
negative <i>F</i>^2^. The threshold expression of <i>F</i>^2^ >
2\s(<i>F</i>^2^) is used only for calculating <i>R</i>-factors(gt) <i>etc</i>.
and is not relevant to the choice of reflections for refinement.
<i>R</i>-factors based on <i>F</i>^2^ are statistically about twice as large
as those based on <i>F</i>, and <i>R</i>- factors based on ALL data will be
even larger.
;
_reflns_number_total     2942
_reflns_number_gt     2584
_reflns_threshold_expression     I>2\s(I)
_refine_ls_structure_factor_coef     Fsqd
_refine_ls_matrix_type     full
_refine_ls_R_factor_all     0.0413
_refine_ls_R_factor_gt     0.0354
_refine_ls_wR_factor_gt     0.0848
_refine_ls_wR_factor_ref     0.0877
_refine_ls_goodness_of_fit_ref     1.048
_refine_ls_restrained_S_all     1.048
_refine_ls_number_reflns     2942
_refine_ls_number_parameters     190
_refine_ls_number_restraints     0
_refine_ls_hydrogen_treatment     constr
_refine_ls_weighting_scheme     calc
_refine_ls_weighting_details
              'w=1/[\s^2^(Fo^2^)+(0.0441P)^2^+0.3246P] where P=(Fo^2^+2Fc^2^)/3'
_atom_sites_solution_hydrogens     geom
_atom_sites_solution_primary     direct
_atom_sites_solution_secondary     difmap
_refine_ls_shift/su_max     0.001
_refine_ls_shift/su_mean     0.000
_refine_diff_density_max     0.374
_refine_diff_density_min     -0.213
_refine_ls_extinction_method     none
_refine_ls_extinction_coef     ?
loop_
    _atom_type_symbol
    _atom_type_description
    _atom_type_scat_dispersion_real
    _atom_type_scat_dispersion_imag
    _atom_type_scat_source
    'C' 'C' 0.0033 0.0016
                         'International Tables Vol C Tables 4.2.6.8 and 6.1.1.4'
    'H' 'H' 0.0000 0.0000
                         'International Tables Vol C Tables 4.2.6.8 and 6.1.1.4'
    'N' 'N' 0.0061 0.0033
                         'International Tables Vol C Tables 4.2.6.8 and 6.1.1.4'
    'S' 'S' 0.1246 0.1234
                         'International Tables Vol C Tables 4.2.6.8 and 6.1.1.4'
_computing_data_collection     'SMART (Bruker, 2002)'
_computing_cell_refinement     'SAINT (Bruker, 2003)'
_computing_data_reduction     'SAINT (Bruker, 2003)'
_computing_structure_solution     'SHELXS97 (Sheldrick, 2008)'
_computing_structure_refinement     'SHELXL97 (Sheldrick, 2008)'
_computing_molecular_graphics
                                'X-SEED (Barbour, 2001; Atwood & Barbour, 2003)'
_computing_publication_material
        'X-SEED (Barbour, 2001; Atwood & Barbour, 2003) and PLATON (Spek, 2009)'
loop_
    _atom_site_type_symbol
    _atom_site_label
    _atom_site_fract_x
    _atom_site_fract_y
    _atom_site_fract_z
    _atom_site_U_iso_or_equiv
    _atom_site_adp_type
    _atom_site_calc_flag
    _atom_site_refinement_flags
    _atom_site_occupancy
    _atom_site_disorder_assembly
    _atom_site_disorder_group
    S S1 0.53975(8) 0.21565(6) 0.51882(3) 0.01656(13) Uani d . 1 . .
    N N1 0.7847(3) 0.3908(2) 0.42435(10) 0.0151(3) Uani d . 1 . .
    C C1 0.9069(3) 0.2967(3) 0.58191(13) 0.0172(4) Uani d . 1 . .
    H H1A 0.8209 0.3306 0.6328 0.021 Uiso calc R 1 . .
    H H1B 1.0025 0.3779 0.5661 0.021 Uiso calc R 1 . .
    S S2 0.82962(8) 0.06186(7) 0.79611(3) 0.01754(14) Uani d . 1 . .
    N N2 1.1321(3) 0.1947(2) 0.84450(11) 0.0168(4) Uani d . 1 . .
    C C2 0.7589(3) 0.3120(2) 0.50442(13) 0.0146(4) Uani d . 1 . .
    S S3 1.07030(8) 0.06391(6) 0.61145(3) 0.01686(13) Uani d . 1 . .
    C C3 0.6238(3) 0.3805(2) 0.36660(13) 0.0154(4) Uani d . 1 . .
    C C4 0.4736(3) 0.2891(2) 0.40572(12) 0.0155(4) Uani d . 1 . .
    C C5 0.3029(3) 0.2694(3) 0.35627(14) 0.0192(4) Uani d . 1 . .
    H H5 0.2021 0.2076 0.3834 0.023 Uiso calc R 1 . .
    C C6 0.2851(3) 0.3430(3) 0.26593(14) 0.0222(5) Uani d . 1 . .
    H H6 0.1697 0.3317 0.2306 0.027 Uiso calc R 1 . .
    C C7 0.4337(3) 0.4336(3) 0.22579(13) 0.0207(4) Uani d . 1 . .
    H H7 0.4178 0.4823 0.1637 0.025 Uiso calc R 1 . .
    C C8 0.6032(3) 0.4535(3) 0.27507(13) 0.0190(4) Uani d . 1 . .
    H H8 0.7035 0.5153 0.2475 0.023 Uiso calc R 1 . .
    C C9 1.2192(3) 0.0752(3) 0.70864(13) 0.0189(4) Uani d . 1 . .
    H H9A 1.3282 -0.0417 0.7291 0.023 Uiso calc R 1 . .
    H H9B 1.2992 0.1681 0.6919 0.023 Uiso calc R 1 . .
    C C10 1.0779(3) 0.1183(3) 0.78436(12) 0.0161(4) Uani d . 1 . .
    C C11 0.9748(3) 0.2116(3) 0.90792(13) 0.0163(4) Uani d . 1 . .
    C C12 0.7962(3) 0.1475(3) 0.89280(12) 0.0160(4) Uani d . 1 . .
    C C13 0.6216(3) 0.1623(3) 0.94854(13) 0.0197(4) Uani d . 1 . .
    H H13 0.4992 0.1214 0.9367 0.024 Uiso calc R 1 . .
    C C14 0.6321(3) 0.2384(3) 1.02160(13) 0.0212(4) Uani d . 1 . .
    H H14 0.5158 0.2489 1.0610 0.025 Uiso calc R 1 . .
    C C15 0.8112(3) 0.3003(3) 1.03843(13) 0.0218(4) Uani d . 1 . .
    H H15 0.8152 0.3514 1.0893 0.026 Uiso calc R 1 . .
    C C16 0.9823(3) 0.2883(3) 0.98216(13) 0.0201(4) Uani d . 1 . .
    H H16 1.1031 0.3314 0.9937 0.024 Uiso calc R 1 . .
loop_
    _atom_site_aniso_label
    _atom_site_aniso_U_11
    _atom_site_aniso_U_22
    _atom_site_aniso_U_33
    _atom_site_aniso_U_12
    _atom_site_aniso_U_13
    _atom_site_aniso_U_23
    S1 0.0170(3) 0.0169(3) 0.0167(2) -0.0062(2) 0.00418(18) -0.00351(19)
    N1 0.0156(8) 0.0127(8) 0.0178(8) -0.0045(7) 0.0012(6) -0.0040(6)
    C1 0.0226(10) 0.0131(9) 0.0165(10) -0.0057(8) -0.0003(8) -0.0034(8)
    S2 0.0194(3) 0.0194(3) 0.0163(2) -0.0091(2) -0.00021(19) -0.00424(19)
    N2 0.0154(8) 0.0172(8) 0.0172(8) -0.0037(7) -0.0014(6) -0.0029(7)
    C2 0.0154(9) 0.0108(9) 0.0188(10) -0.0038(8) 0.0024(7) -0.0058(7)
    S3 0.0175(3) 0.0159(3) 0.0170(3) -0.00225(19) -0.00110(19) -0.00597(19)
    C3 0.0156(10) 0.0105(9) 0.0190(10) -0.0010(8) 0.0006(8) -0.0042(7)
    C4 0.0157(10) 0.0129(9) 0.0170(9) -0.0016(8) 0.0025(7) -0.0042(8)
    C5 0.0143(10) 0.0152(10) 0.0271(11) -0.0013(8) 0.0010(8) -0.0053(8)
    C6 0.0218(11) 0.0158(10) 0.0278(11) 0.0002(8) -0.0069(9) -0.0084(9)
    C7 0.0260(11) 0.0144(10) 0.0181(10) 0.0009(8) -0.0047(8) -0.0027(8)
    C8 0.0229(11) 0.0151(10) 0.0180(10) -0.0040(8) 0.0023(8) -0.0029(8)
    C9 0.0158(10) 0.0230(11) 0.0177(10) -0.0032(8) -0.0012(8) -0.0065(8)
    C10 0.0156(10) 0.0139(9) 0.0169(10) -0.0029(8) -0.0029(8) 0.0001(8)
    C11 0.0158(10) 0.0130(9) 0.0177(10) -0.0023(8) -0.0022(8) 0.0007(8)
    C12 0.0195(10) 0.0129(9) 0.0150(9) -0.0051(8) -0.0022(8) -0.0003(7)
    C13 0.0191(10) 0.0201(10) 0.0197(10) -0.0086(8) 0.0006(8) 0.0006(8)
    C14 0.0211(11) 0.0219(11) 0.0187(10) -0.0042(9) 0.0039(8) -0.0016(8)
    C15 0.0250(11) 0.0212(11) 0.0184(10) -0.0030(9) -0.0013(8) -0.0067(8)
    C16 0.0205(10) 0.0192(10) 0.0219(10) -0.0061(9) -0.0024(8) -0.0064(8)
_geom_special_details
;
All e.s.d.'s (except the e.s.d. in the dihedral angle between two l.s. planes)
are estimated using the full covariance matrix. The cell e.s.d.'s are taken
into account individually in the estimation of e.s.d.'s in distances, angles
and torsion angles; correlations between e.s.d.'s in cell parameters are only
used when they are defined by crystal symmetry. An approximate (isotropic)
treatment of cell e.s.d.'s is used for estimating e.s.d.'s involving l.s.
planes.
;
loop_
    _geom_bond_atom_site_label_1
    _geom_bond_atom_site_label_2
    _geom_bond_site_symmetry_2
    _geom_bond_distance
    _geom_bond_publ_flag
    S1 C4 . 1.7346(19) ?
    S1 C2 . 1.7503(19) ?
    N1 C2 . 1.292(2) ?
    N1 C3 . 1.389(2) ?
    C1 C2 . 1.489(3) ?
    C1 S3 . 1.823(2) ?
    C1 H1A . 0.9900 ?
    C1 H1B . 0.9900 ?
    S2 C12 . 1.736(2) ?
    S2 C10 . 1.751(2) ?
    N2 C10 . 1.291(3) ?
    N2 C11 . 1.390(2) ?
    S3 C9 . 1.803(2) ?
    C3 C8 . 1.401(3) ?
    C3 C4 . 1.406(3) ?
    C4 C5 . 1.390(3) ?
    C5 C6 . 1.386(3) ?
    C5 H5 . 0.9500 ?
    C6 C7 . 1.399(3) ?
    C6 H6 . 0.9500 ?
    C7 C8 . 1.383(3) ?
    C7 H7 . 0.9500 ?
    C8 H8 . 0.9500 ?
    C9 C10 . 1.501(3) ?
    C9 H9A . 0.9900 ?
    C9 H9B . 0.9900 ?
    C11 C16 . 1.397(3) ?
    C11 C12 . 1.399(3) ?
    C12 C13 . 1.392(3) ?
    C13 C14 . 1.381(3) ?
    C13 H13 . 0.9500 ?
    C14 C15 . 1.398(3) ?
    C14 H14 . 0.9500 ?
    C15 C16 . 1.380(3) ?
    C15 H15 . 0.9500 ?
    C16 H16 . 0.9500 ?
loop_
    _geom_angle_atom_site_label_1
    _geom_angle_atom_site_label_2
    _geom_angle_atom_site_label_3
    _geom_angle_site_symmetry_1
    _geom_angle_site_symmetry_3
    _geom_angle
    _geom_angle_publ_flag
    C4 S1 C2 . . 88.91(9) ?
    C2 N1 C3 . . 110.15(16) ?
    C2 C1 S3 . . 107.72(13) ?
    C2 C1 H1A . . 110.2 ?
    S3 C1 H1A . . 110.2 ?
    C2 C1 H1B . . 110.2 ?
    S3 C1 H1B . . 110.2 ?
    H1A C1 H1B . . 108.5 ?
    C12 S2 C10 . . 88.55(9) ?
    C10 N2 C11 . . 110.20(17) ?
    N1 C2 C1 . . 123.58(17) ?
    N1 C2 S1 . . 116.45(15) ?
    C1 C2 S1 . . 119.96(14) ?
    C9 S3 C1 . . 99.65(9) ?
    N1 C3 C8 . . 124.87(17) ?
    N1 C3 C4 . . 115.51(17) ?
    C8 C3 C4 . . 119.62(18) ?
    C5 C4 C3 . . 121.90(18) ?
    C5 C4 S1 . . 129.11(15) ?
    C3 C4 S1 . . 108.99(14) ?
    C6 C5 C4 . . 117.59(18) ?
    C6 C5 H5 . . 121.2 ?
    C4 C5 H5 . . 121.2 ?
    C5 C6 C7 . . 121.29(19) ?
    C5 C6 H6 . . 119.4 ?
    C7 C6 H6 . . 119.4 ?
    C8 C7 C6 . . 121.10(19) ?
    C8 C7 H7 . . 119.5 ?
    C6 C7 H7 . . 119.5 ?
    C7 C8 C3 . . 118.51(18) ?
    C7 C8 H8 . . 120.7 ?
    C3 C8 H8 . . 120.7 ?
    C10 C9 S3 . . 113.74(14) ?
    C10 C9 H9A . . 108.8 ?
    S3 C9 H9A . . 108.8 ?
    C10 C9 H9B . . 108.8 ?
    S3 C9 H9B . . 108.8 ?
    H9A C9 H9B . . 107.7 ?
    N2 C10 C9 . . 122.79(18) ?
    N2 C10 S2 . . 116.52(15) ?
    C9 C10 S2 . . 120.68(15) ?
    N2 C11 C16 . . 125.20(18) ?
    N2 C11 C12 . . 115.28(17) ?
    C16 C11 C12 . . 119.52(18) ?
    C13 C12 C11 . . 121.76(18) ?
    C13 C12 S2 . . 128.76(16) ?
    C11 C12 S2 . . 109.43(14) ?
    C14 C13 C12 . . 117.83(19) ?
    C14 C13 H13 . . 121.1 ?
    C12 C13 H13 . . 121.1 ?
    C13 C14 C15 . . 121.05(19) ?
    C13 C14 H14 . . 119.5 ?
    C15 C14 H14 . . 119.5 ?
    C16 C15 C14 . . 120.97(19) ?
    C16 C15 H15 . . 119.5 ?
    C14 C15 H15 . . 119.5 ?
    C15 C16 C11 . . 118.84(19) ?
    C15 C16 H16 . . 120.6 ?
    C11 C16 H16 . . 120.6 ?
loop_
    _geom_torsion_atom_site_label_1
    _geom_torsion_atom_site_label_2
    _geom_torsion_atom_site_label_3
    _geom_torsion_atom_site_label_4
    _geom_torsion_site_symmetry_1
    _geom_torsion_site_symmetry_2
    _geom_torsion_site_symmetry_3
    _geom_torsion_site_symmetry_4
    _geom_torsion
    _geom_torsion_publ_flag
    C3 N1 C2 C1 . . . . 178.89(17) ?
    C3 N1 C2 S1 . . . . 0.4(2) ?
    S3 C1 C2 N1 . . . . -106.97(19) ?
    S3 C1 C2 S1 . . . . 71.44(17) ?
    C4 S1 C2 N1 . . . . -0.29(16) ?
    C4 S1 C2 C1 . . . . -178.80(16) ?
    C2 C1 S3 C9 . . . . -176.45(13) ?
    C2 N1 C3 C8 . . . . 179.46(18) ?
    C2 N1 C3 C4 . . . . -0.4(2) ?
    N1 C3 C4 C5 . . . . 179.49(17) ?
    C8 C3 C4 C5 . . . . -0.4(3) ?
    N1 C3 C4 S1 . . . . 0.2(2) ?
    C8 C3 C4 S1 . . . . -179.68(15) ?
    C2 S1 C4 C5 . . . . -179.21(19) ?
    C2 S1 C4 C3 . . . . 0.05(14) ?
    C3 C4 C5 C6 . . . . 0.2(3) ?
    S1 C4 C5 C6 . . . . 179.35(15) ?
    C4 C5 C6 C7 . . . . 0.1(3) ?
    C5 C6 C7 C8 . . . . -0.3(3) ?
    C6 C7 C8 C3 . . . . 0.1(3) ?
    N1 C3 C8 C7 . . . . -179.63(17) ?
    C4 C3 C8 C7 . . . . 0.2(3) ?
    C1 S3 C9 C10 . . . . 64.24(16) ?
    C11 N2 C10 C9 . . . . -177.69(17) ?
    C11 N2 C10 S2 . . . . 1.1(2) ?
    S3 C9 C10 N2 . . . . -154.18(16) ?
    S3 C9 C10 S2 . . . . 27.1(2) ?
    C12 S2 C10 N2 . . . . -0.75(16) ?
    C12 S2 C10 C9 . . . . 178.10(16) ?
    C10 N2 C11 C16 . . . . 179.98(19) ?
    C10 N2 C11 C12 . . . . -1.0(2) ?
    N2 C11 C12 C13 . . . . -177.23(17) ?
    C16 C11 C12 C13 . . . . 1.8(3) ?
    N2 C11 C12 S2 . . . . 0.5(2) ?
    C16 C11 C12 S2 . . . . 179.54(15) ?
    C10 S2 C12 C13 . . . . 177.61(19) ?
    C10 S2 C12 C11 . . . . 0.12(14) ?
    C11 C12 C13 C14 . . . . -1.8(3) ?
    S2 C12 C13 C14 . . . . -179.05(16) ?
    C12 C13 C14 C15 . . . . 0.7(3) ?
    C13 C14 C15 C16 . . . . 0.4(3) ?
    C14 C15 C16 C11 . . . . -0.5(3) ?
    N2 C11 C16 C15 . . . . 178.31(18) ?
    C12 C11 C16 C15 . . . . -0.7(3) ?
loop_
    _geom_hbond_atom_site_label_D
    _geom_hbond_atom_site_label_H
    _geom_hbond_atom_site_label_A
    _geom_hbond_site_symmetry_A
    _geom_hbond_distance_DH
    _geom_hbond_distance_HA
    _geom_hbond_distance_DA
    _geom_hbond_angle_DHA
    _geom_hbond_publ_flag
    C1 H1B N1 2_766 0.99 2.57 3.519(3) 161 y
    C13 H13 N2 1_455 0.95 2.61 3.441(3) 146 y
    C1 H1A <i>Cg</i>1 2_666 0.99 2.75 3.650(2) ? y
    C9 H9A <i>Cg</i>1 2_756 0.99 2.84 3.610(3) ? y
data_global
_journal_data_validation_number     ?
_journal_date_recd_electronic     2011-01-17
_journal_date_accepted     2011-02-06
_journal_name_full     'Acta Crystallographica, Section E'
_journal_year     2011
_journal_volume     67
_journal_issue      3
_journal_page_first     o622
_journal_page_last     o622
_journal_paper_category     QO
_journal_coeditor_code     ZQ2087
_publ_contact_author_name     'Cronje, Stephanie'
_publ_contact_author_address
;
Department of Chemistry and Polymer Science,
 University of Stellenbosch,
 Private Bag X1, Matieland, 7602,
 South Africa
;
_publ_contact_author_email     scron@sun.ac.za
_publ_contact_author_fax     27(21)808x3849
_publ_contact_author_phone     27(21)808x2180
_publ_section_title
;
2,2'-(Sulfanediyldimethylene)bis(1,3-benzothiazole)
;
loop_
    _publ_author_name
    _publ_author_address
    'Christoph E. Strasser'
;
Department of Chemistry and Polymer Science,
University of Stellenbosch,
Private Bag X1, Matieland 7602,
South Africa
;
    'Leigh-Anne de Jongh'
;
Department of Chemistry and Polymer Science,
University of Stellenbosch,
Private Bag X1, Matieland 7602,
South Africa
;
    'Helgard G. Raubenheimer'
;
Department of Chemistry and Polymer Science,
University of Stellenbosch,
Private Bag X1, Matieland 7602,
South Africa
;
    'Stephanie Cronje'
;
Department of Chemistry and Polymer Science,
University of Stellenbosch,
Private Bag X1, Matieland 7602,
South Africa
;
