# Supplementary material for: 2,2′-(Sulfanediyldimethyl­ene)bis­(1,3-benzothia­zole)
Source: Acta Crystallogr Sect E Struct Rep Online. 2011 Feb 12;67(Pt 3):o622. doi: 10.1107/S1600536811004478 (PMC3052028; doi:10.1107/S1600536811004478)
Supplement: Supplementary file 2 [file e-67-0o622-Isup2.hkl]

# 
# h,k,l, Fc-squared, Fo-squared, sigma(Fo-squared) and status flag 
# 
data_I
_shelx_title ' xm in P-1' 
_shelx_refln_list_code          4 
_shelx_F_calc_maximum      105.64 
_exptl_crystal_F_000       340.00 
_reflns_d_resolution_high  0.7990 
 
loop_ 
 _symmetry_equiv_pos_as_xyz 
 'x, y, z' 
 '-x, -y, -z' 
 
_cell_length_a     6.3714 
_cell_length_b     7.8748 
_cell_length_c    15.3393 
_cell_angle_alpha  78.616 
_cell_angle_beta   89.537 
_cell_angle_gamma  74.707 
 
_shelx_F_squared_multiplier     1.000 
 
loop_ 
 _refln_index_h 
 _refln_index_k 
 _refln_index_l 
 _refln_F_squared_calc 
 _refln_F_squared_meas 
 _refln_F_squared_sigma 
 _refln_observed_status 
   1   0   0      217.31      229.63      4.13 o 
   2   0   0       68.13       61.59      2.28 o 
   3   0   0      779.95      777.73     12.19 o 
   4   0   0        0.15        0.16      1.22 o 
   5   0   0       65.31       74.69      5.94 o 
   6   0   0        3.16        1.02      2.85 o 
   7   0   0      102.81      101.60      9.38 o 
  -7   1   0      225.31      256.77     21.95 o 
  -6   1   0       68.26       79.62      7.68 o 
  -5   1   0       56.82       60.71      4.72 o 
  -4   1   0      474.59      457.55      9.28 o 
  -3   1   0      592.72      591.98      9.99 o 
  -2   1   0      316.51      312.21      5.85 o 
  -1   1   0      431.87      461.44      6.79 o 
   0   1   0     1140.25     1189.37     16.03 o 
   1   1   0     8235.50     9146.02     86.73 o 
   2   1   0       56.56       58.18      3.36 o 
   3   1   0      128.17      119.77      8.07 o 
   4   1   0     1539.63     1493.73     24.00 o 
   5   1   0        4.22        4.39      3.61 o 
   6   1   0      241.26      264.72     11.89 o 
   7   1   0        0.57        3.35      3.45 o 
  -7   2   0      351.63      350.31     22.12 o 
  -6   2   0       35.97       33.74      5.38 o 
  -5   2   0      228.66      222.60     16.58 o 
  -4   2   0       21.59       21.54      2.58 o 
  -3   2   0       49.89       58.16      3.40 o 
  -2   2   0      105.03      115.23      3.63 o 
  -1   2   0     1117.36     1185.00     15.10 o 
   0   2   0     2260.56     2499.26     25.01 o 
   1   2   0      140.79      133.08      2.71 o 
   2   2   0     2333.82     2512.06     28.45 o 
   3   2   0      104.40      121.66      3.86 o 
   4   2   0     1747.80     1679.47     28.58 o 
   5   2   0        0.85       -0.12      2.68 o 
   6   2   0      482.97      472.63     16.31 o 
   7   2   0       95.80      105.08      9.46 o 
  -6   3   0        0.24        9.30      5.75 o 
  -5   3   0      716.37      679.17     19.79 o 
  -4   3   0      453.43      466.96     10.32 o 
  -3   3   0      801.41      821.05     13.72 o 
  -2   3   0      306.84      285.71      6.51 o 
  -1   3   0      352.41      347.70      6.38 o 
   0   3   0      133.55      141.46      3.51 o 
   1   3   0     1044.52     1038.26     10.91 o 
   2   3   0      663.38      701.53      9.35 o 
   3   3   0     1144.58     1138.42     17.58 o 
   4   3   0      204.21      192.69      5.66 o 
   5   3   0     1479.05     1390.93     30.35 o 
   6   3   0        2.52        1.58      3.04 o 
   7   3   0       12.59       13.92      4.36 o 
  -6   4   0       73.25       74.34      8.31 o 
  -5   4   0      256.94      270.19     26.68 o 
  -4   4   0      366.12      352.37     11.13 o 
  -3   4   0      249.89      239.27      8.44 o 
  -2   4   0        1.32        0.77      2.10 o 
  -1   4   0      192.52      181.17      4.44 o 
   0   4   0       34.07       32.62      2.49 o 
   1   4   0      168.23      186.49      3.53 o 
   2   4   0     2493.87     2630.74     28.23 o 
   3   4   0      457.50      463.20      8.71 o 
   4   4   0      163.51      153.65     11.95 o 
   5   4   0     1425.55     1359.09     38.80 o 
   6   4   0       26.92       30.78      5.40 o 
   7   4   0       76.53       96.42      9.63 o 
  -5   5   0      189.12      176.57     12.10 o 
  -4   5   0      102.53      122.28      8.05 o 
  -3   5   0        0.60        5.64      2.57 o 
  -2   5   0      117.53      124.81      6.93 o 
  -1   5   0      583.40      563.34     20.74 o 
   0   5   0       39.46       49.36      7.19 o 
   1   5   0      637.88      639.10     11.27 o 
   2   5   0      118.65      126.72      5.00 o 
   3   5   0        4.99        1.77      1.42 o 
   4   5   0      303.12      254.38     15.75 o 
   5   5   0       72.86       69.98      9.74 o 
   6   5   0       49.14       44.99      6.16 o 
   7   5   0      270.07      277.54     15.52 o 
  -4   6   0      249.76      251.60     20.50 o 
  -3   6   0        0.57        0.69      2.81 o 
  -2   6   0       23.64       28.02      4.20 o 
  -1   6   0       63.61       64.65      5.46 o 
   0   6   0      483.13      493.10     18.47 o 
   1   6   0        2.07        3.17      1.61 o 
   2   6   0      621.63      641.23     14.51 o 
   3   6   0      108.71      106.19      6.10 o 
   4   6   0      367.21      336.36     21.24 o 
   5   6   0        0.32        1.13      2.73 o 
   6   6   0      151.43      171.51     11.52 o 
   7   6   0      510.95      513.37     19.47 o 
  -3   7   0       81.65       88.22     16.77 o 
  -2   7   0       69.91       86.81     12.75 o 
  -1   7   0       86.34       96.42      7.24 o 
   0   7   0      470.48      471.78     11.18 o 
   1   7   0       12.37       11.92      2.50 o 
   2   7   0       11.11       13.60      4.67 o 
   3   7   0       85.17       98.18      6.54 o 
   4   7   0        4.75        8.23      3.80 o 
   5   7   0        0.53        1.32      4.37 o 
   6   7   0        7.24       10.39      6.26 o 
  -2   8   0      216.58      205.12     14.76 o 
  -1   8   0      326.39      347.40     17.08 o 
   0   8   0      667.61      713.47     15.35 o 
   1   8   0       49.19       53.42      5.05 o 
   2   8   0       84.49       83.92      6.73 o 
   3   8   0       23.51       33.13      5.93 o 
   4   8   0       74.31       93.58     12.62 o 
   5   8   0      101.54       91.64     12.40 o 
   6   8   0      176.74      184.44     18.17 o 
   0   9   0      103.61      108.37     16.27 o 
   1   9   0      298.57      315.76     29.62 o 
   2   9   0       54.83       47.82      5.67 o 
   3   9   0       61.43       67.22      8.79 o 
   4   9   0       67.42       85.99      9.49 o 
  -4  -9   1       10.76        8.71      4.49 o 
  -3  -9   1       73.60       79.30     14.58 o 
  -2  -9   1      102.80      109.58     10.55 o 
  -1  -9   1      231.45      263.33     16.17 o 
   0  -9   1       96.77       95.32     10.63 o 
  -5  -8   1       11.49       21.87      7.26 o 
  -4  -8   1       39.96       29.57      5.84 o 
  -3  -8   1       50.35       57.73      7.48 o 
  -2  -8   1        4.07        9.68      4.46 o 
  -1  -8   1        5.48        4.14      2.99 o 
   0  -8   1       62.67       63.99      8.40 o 
   1  -8   1       11.73       22.61      5.73 o 
   2  -8   1      184.90      202.26     19.65 o 
  -6  -7   1        8.07        7.24      8.20 o 
  -5  -7   1       94.32       89.74     11.59 o 
  -4  -7   1      240.57      270.45     12.59 o 
  -3  -7   1      109.12      106.64      6.85 o 
  -2  -7   1      283.59      259.72     12.88 o 
  -1  -7   1       42.89       46.40      3.93 o 
   0  -7   1       64.37       64.64      6.32 o 
   1  -7   1      114.96      109.33      7.58 o 
   2  -7   1      152.23      166.46     12.69 o 
   3  -7   1       72.58       79.40      9.70 o 
  -7  -6   1      872.88      963.54     27.98 o 
  -6  -6   1       46.86       43.59      6.48 o 
  -5  -6   1        0.10        5.26      3.12 o 
  -4  -6   1     1191.61     1144.71     22.26 o 
  -3  -6   1      107.22       96.47      5.85 o 
  -2  -6   1      183.27      167.05      9.99 o 
  -1  -6   1        8.76       11.08      2.86 o 
   0  -6   1       21.73       26.60      4.67 o 
   1  -6   1        3.17        0.89      3.25 o 
   2  -6   1      113.79      123.46      7.64 o 
   3  -6   1       17.79       19.62      4.82 o 
   4  -6   1      483.08      472.38     18.86 o 
  -7  -5   1        4.93        1.66      3.96 o 
  -6  -5   1        2.35        5.22      3.73 o 
  -5  -5   1        3.33        4.07      3.08 o 
  -4  -5   1      155.79      125.19      7.81 o 
  -3  -5   1     1005.55      940.00     13.33 o 
  -2  -5   1      229.49      237.82      5.29 o 
  -1  -5   1       12.44       22.82      1.66 o 
   0  -5   1      323.71      270.68      8.33 o 
   1  -5   1       52.34       59.28      6.30 o 
   2  -5   1       59.39       55.10      8.25 o 
   3  -5   1       52.01       40.58      4.73 o 
   4  -5   1      430.99      412.68     13.44 o 
   5  -5   1      226.31      227.43     19.11 o 
  -7  -4   1      453.74      463.15     17.95 o 
  -6  -4   1        9.03       11.89      4.74 o 
  -5  -4   1      268.69      251.32     10.72 o 
  -4  -4   1        0.27        1.04      1.49 o 
  -3  -4   1     2503.61     2682.01     29.60 o 
  -2  -4   1        9.60        9.58      1.35 o 
  -1  -4   1      355.86      367.56      5.52 o 
   0  -4   1      814.72      800.67     10.32 o 
   1  -4   1      196.33      178.93      4.71 o 
   2  -4   1      383.08      374.83     10.11 o 
   3  -4   1        0.06        2.75      2.46 o 
   4  -4   1       43.18       51.27      5.15 o 
   5  -4   1      109.32      111.46      9.24 o 
  -7  -3   1      439.32      403.72     16.38 o 
  -6  -3   1      315.92      295.31     12.90 o 
  -5  -3   1       94.58       88.01      7.31 o 
  -4  -3   1       26.47       31.36      2.80 o 
  -3  -3   1      461.59      439.54      8.03 o 
  -2  -3   1     2624.13     2801.84     29.47 o 
  -1  -3   1      639.36      647.04      8.52 o 
   0  -3   1     2223.23     2443.52     32.82 o 
   1  -3   1     2234.28     2228.04     27.09 o 
   2  -3   1       20.76       25.11      2.73 o 
   3  -3   1       98.80       91.95      5.58 o 
   4  -3   1       28.45       36.85      3.44 o 
   5  -3   1        2.48        4.16      3.57 o 
   6  -3   1      357.51      373.12     21.66 o 
  -7  -2   1       52.57       73.93      8.22 o 
  -6  -2   1      322.30      330.18     13.32 o 
  -5  -2   1     1302.31     1211.45     27.26 o 
  -4  -2   1       24.71       32.89      3.54 o 
  -3  -2   1      264.07      270.98      7.71 o 
  -2  -2   1     1335.47     1403.00     15.77 o 
  -1  -2   1      975.10     1046.92     11.83 o 
   0  -2   1     9439.61    10447.47    111.47 o 
   1  -2   1     5294.36     5702.22     62.60 o 
   2  -2   1      105.47      102.75      3.64 o 
   3  -2   1       40.69       42.84      3.05 o 
   4  -2   1      745.06      761.98     13.57 o 
   5  -2   1        1.52        2.90      2.42 o 
   6  -2   1       89.60      106.13      8.89 o 
   7  -2   1      187.74      184.98     18.16 o 
  -7  -1   1      188.57      201.47     12.92 o 
  -6  -1   1      926.60      965.08     25.15 o 
  -5  -1   1      507.90      501.09     11.72 o 
  -4  -1   1       33.19       36.76      2.68 o 
  -3  -1   1       79.85       65.64      3.27 o 
  -2  -1   1     1713.99     1795.26     21.09 o 
  -1  -1   1     1985.10     2167.52     21.77 o 
   0  -1   1       32.95       24.73      1.21 o 
   1  -1   1     5116.87     5664.13     61.37 o 
   2  -1   1      779.46      771.94     11.15 o 
   3  -1   1      496.59      494.57      8.93 o 
   4  -1   1      164.12      165.36      9.15 o 
   5  -1   1     1427.01     1362.47     23.77 o 
   6  -1   1      192.54      196.07     11.47 o 
   7  -1   1        1.45        0.95      3.74 o 
  -7   0   1      579.55      589.38     22.29 o 
  -6   0   1       32.25       28.69      4.84 o 
  -5   0   1      209.18      216.91      7.46 o 
  -4   0   1     1396.42     1330.42     18.73 o 
  -3   0   1       20.23       18.12      2.19 o 
  -2   0   1      472.07      487.29      7.76 o 
  -1   0   1     1512.73     1576.83     18.13 o 
   1   0   1      453.61      491.87      6.53 o 
   2   0   1       87.66       80.81      2.98 o 
   3   0   1      845.13      893.52     12.96 o 
   4   0   1       15.03       14.73      2.00 o 
   5   0   1      896.35      870.62     23.02 o 
   6   0   1      847.14      844.47     22.95 o 
   7   0   1       44.42       39.32      6.14 o 
  -7   1   1        0.92        2.60      3.99 o 
  -6   1   1       30.59       36.44      5.48 o 
  -5   1   1        8.70       12.62      2.69 o 
  -4   1   1     2052.71     1978.42     63.75 o 
  -3   1   1      624.57      629.50     10.37 o 
  -2   1   1      224.80      217.73      4.62 o 
  -1   1   1     1115.28     1179.06     12.61 o 
   0   1   1     1147.93     1240.79     16.83 o 
   1   1   1     1686.31     1791.77     28.23 o 
   2   1   1       80.49       85.60      2.64 o 
   3   1   1      121.06      128.69      4.45 o 
   4   1   1      933.83      923.06     17.65 o 
   5   1   1      513.97      504.54     12.83 o 
   6   1   1      404.50      399.64     23.05 o 
   7   1   1       17.13       25.18      5.33 o 
  -7   2   1      115.25      120.82     15.27 o 
  -6   2   1      358.70      344.10     13.91 o 
  -5   2   1      442.80      439.65     11.77 o 
  -4   2   1      295.37      288.64      8.34 o 
  -3   2   1     1559.62     1543.31     33.86 o 
  -2   2   1       21.82       26.44      2.08 o 
  -1   2   1     4940.53     5455.10     59.79 o 
   0   2   1     8563.68     9321.08    173.22 o 
   1   2   1      115.71      116.06      2.77 o 
   2   2   1      139.86      142.99      3.54 o 
   3   2   1     1226.51     1304.13     19.01 o 
   4   2   1     1080.72     1044.75     22.72 o 
   5   2   1      138.14      125.08      6.59 o 
   6   2   1      481.90      484.69     24.27 o 
   7   2   1       73.95       92.36     14.35 o 
  -6   3   1      104.16      111.33      9.68 o 
  -5   3   1      384.62      377.84     14.27 o 
  -4   3   1       63.24       67.13      4.38 o 
  -3   3   1     1172.85     1124.62     28.25 o 
  -2   3   1      127.94      144.09      4.32 o 
  -1   3   1      654.68      687.65     10.19 o 
   0   3   1        5.56       16.73      2.04 o 
   1   3   1       44.52       48.47      2.07 o 
   2   3   1       82.70       92.31      3.06 o 
   3   3   1       50.75       72.35      3.69 o 
   4   3   1        7.83        3.13      2.10 o 
   5   3   1      274.63      236.49     10.31 o 
   6   3   1      174.93      197.36     21.15 o 
   7   3   1       27.76       19.08      5.07 o 
  -6   4   1       12.55       11.95      6.96 o 
  -5   4   1      102.15       88.04     12.25 o 
  -4   4   1        7.67        8.90      3.53 o 
  -3   4   1       84.46       82.89      8.36 o 
  -2   4   1      167.18      171.45      9.58 o 
  -1   4   1      361.23      368.40      9.51 o 
   0   4   1      501.51      510.36     11.09 o 
   1   4   1     1480.16     1464.84     16.79 o 
   2   4   1        0.39       -0.49      0.91 o 
   3   4   1      153.98      149.79      4.80 o 
   4   4   1      725.25      716.89     18.08 o 
   5   4   1      908.81      953.89     23.50 o 
   6   4   1      133.07      133.79     10.12 o 
   7   4   1       32.92       47.08      6.95 o 
  -5   5   1        0.99       -0.48      3.90 o 
  -4   5   1      142.44      155.16     10.56 o 
  -3   5   1        6.96        7.28      2.75 o 
  -2   5   1      422.78      421.66     11.72 o 
  -1   5   1      238.60      219.84     22.55 o 
   0   5   1       99.42       97.81      5.66 o 
   1   5   1     2799.10     2919.91     35.68 o 
   2   5   1       15.55       15.08      1.90 o 
   3   5   1        1.58        4.19      1.42 o 
   4   5   1        0.28       -0.42      2.64 o 
   5   5   1      409.90      362.28     13.29 o 
   6   5   1        2.69        4.40      3.45 o 
   7   5   1       19.49       21.84      5.41 o 
  -4   6   1       67.82       67.67      8.02 o 
  -3   6   1       87.34       90.25      7.08 o 
  -2   6   1       12.55       15.02      3.43 o 
  -1   6   1       89.14       90.03     10.41 o 
   0   6   1      981.34      953.96     19.43 o 
   1   6   1        0.08        0.61      1.50 o 
   2   6   1      596.67      600.82     26.14 o 
   3   6   1      170.67      166.46      9.77 o 
   4   6   1       32.73       28.80      4.25 o 
   5   6   1      226.84      257.76     11.28 o 
   6   6   1       24.22       32.57      5.52 o 
   7   6   1        9.02        7.77      4.81 o 
  -3   7   1        2.63        1.61      3.12 o 
  -2   7   1        9.20       13.24      4.93 o 
  -1   7   1        0.37        2.66      2.84 o 
   0   7   1      531.10      535.75     14.63 o 
   1   7   1       13.65       17.18      4.29 o 
   2   7   1      196.37      185.88      8.59 o 
   3   7   1      168.15      168.39     11.17 o 
   4   7   1      124.98      102.82     11.65 o 
   5   7   1       42.08       48.92      9.05 o 
   6   7   1       21.65       25.85      7.92 o 
  -2   8   1       75.36       65.66      8.80 o 
  -1   8   1       26.99       24.92      4.49 o 
   0   8   1        6.94        6.21      2.79 o 
   1   8   1      116.02      114.48      6.56 o 
   2   8   1        3.61        4.42      3.21 o 
   3   8   1      108.54      118.23     10.36 o 
   4   8   1      584.05      603.82     27.31 o 
   5   8   1       61.40       57.64     10.22 o 
   6   8   1      460.81      492.51     26.67 o 
   0   9   1       68.35       80.05      9.60 o 
   1   9   1      155.78      164.03      8.39 o 
   2   9   1        1.31       -0.91      2.95 o 
   3   9   1       26.45       27.27      9.81 o 
   4   9   1      134.88      154.25     16.40 o 
  -4  -9   2       89.86       93.49     16.28 o 
  -3  -9   2      408.37      387.68     27.84 o 
  -2  -9   2       42.46       41.02      6.91 o 
  -1  -9   2      324.47      344.96     17.58 o 
   0  -9   2        9.80       12.09      5.30 o 
  -5  -8   2       31.77       35.90      8.84 o 
  -4  -8   2      166.49      169.36     12.04 o 
  -3  -8   2      214.52      216.01     10.58 o 
  -2  -8   2       52.75       51.97      6.98 o 
  -1  -8   2        0.19        1.76      4.24 o 
   0  -8   2       10.51        7.84      4.54 o 
   1  -8   2       79.23       81.92     16.69 o 
   2  -8   2        0.66       -1.14      4.33 o 
  -6  -7   2       20.87       25.46      8.12 o 
  -5  -7   2       18.14       26.70      7.05 o 
  -4  -7   2       98.76      109.73     14.80 o 
  -3  -7   2      184.28      185.86     10.25 o 
  -2  -7   2     1246.60     1244.63     29.10 o 
  -1  -7   2       61.70       66.49      5.77 o 
   0  -7   2       44.72       51.08      9.89 o 
   1  -7   2      764.44      772.98     42.17 o 
   2  -7   2       23.06       24.51      5.59 o 
   3  -7   2      183.21      174.96     13.80 o 
  -7  -6   2       26.36       23.91      5.85 o 
  -6  -6   2      354.58      368.85     24.10 o 
  -5  -6   2       39.99       55.52      6.43 o 
  -4  -6   2       27.58       28.42      3.81 o 
  -3  -6   2       27.30       33.11      2.87 o 
  -2  -6   2     1078.55     1005.03     53.28 o 
  -1  -6   2      240.24      230.29      8.12 o 
   0  -6   2       49.28       63.20      4.97 o 
   1  -6   2      149.37      157.60      7.99 o 
   2  -6   2      995.68      978.72     27.54 o 
   3  -6   2        1.50        3.93      4.21 o 
   4  -6   2       98.59      123.41     11.60 o 
  -7  -5   2      226.99      223.05     22.61 o 
  -6  -5   2      207.35      221.07     12.60 o 
  -5  -5   2       75.11       61.16      6.56 o 
  -4  -5   2        5.18        5.43      1.67 o 
  -3  -5   2        7.63        6.14      1.60 o 
  -2  -5   2       71.12       86.32      3.61 o 
  -1  -5   2      347.64      313.01     10.44 o 
   0  -5   2      681.31      651.69     22.53 o 
   1  -5   2       21.60       18.38      2.87 o 
   2  -5   2      960.86      919.99     19.13 o 
   3  -5   2       10.64        9.06      3.03 o 
   4  -5   2        0.22       -1.67      3.42 o 
  -7  -4   2      817.21      817.61     36.04 o 
  -6  -4   2       58.19       58.29      6.99 o 
  -5  -4   2       25.20       34.96      5.09 o 
  -4  -4   2      582.46      511.01      9.97 o 
  -3  -4   2      155.97      151.43      4.27 o 
  -2  -4   2      724.69      740.35     10.59 o 
  -1  -4   2        2.02        2.09      1.01 o 
   0  -4   2     1701.54     1839.73     20.71 o 
   1  -4   2     1901.56     1942.97     25.15 o 
   2  -4   2      186.67      167.83      7.51 o 
   3  -4   2      417.16      382.05     10.97 o 
   4  -4   2      388.45      387.64     11.94 o 
   5  -4   2       67.00       69.81     10.60 o 
  -7  -3   2      348.44      338.18     14.97 o 
  -6  -3   2      193.40      197.64     16.74 o 
  -5  -3   2      138.27      129.64      8.66 o 
  -4  -3   2      408.00      382.73      8.16 o 
  -3  -3   2      144.83      127.36      3.75 o 
  -2  -3   2      775.67      849.41     11.18 o 
  -1  -3   2      298.92      280.55      4.96 o 
   0  -3   2       20.42       29.58      1.86 o 
   1  -3   2     2587.49     2671.97     36.93 o 
   2  -3   2       67.03       81.75      6.97 o 
   3  -3   2      474.06      433.50      9.24 o 
   4  -3   2       33.83       35.40      3.49 o 
   5  -3   2      155.57      154.12     13.03 o 
   6  -3   2      200.50      202.78     17.44 o 
  -7  -2   2       67.05       71.38      7.85 o 
  -6  -2   2      597.31      579.41     18.35 o 
  -5  -2   2      138.13      145.83      7.25 o 
  -4  -2   2       20.77       13.97      1.96 o 
  -3  -2   2     4970.15     5215.60     57.75 o 
  -2  -2   2       68.70       85.26      3.43 o 
  -1  -2   2     1129.04     1191.78     13.43 o 
   0  -2   2     6391.08     6781.97     73.32 o 
   1  -2   2      133.86      147.97      3.70 o 
   2  -2   2       36.19       45.79      2.78 o 
   3  -2   2        2.66        5.75      1.60 o 
   4  -2   2        3.36        6.25      1.90 o 
   5  -2   2      610.99      628.04     13.01 o 
   6  -2   2       63.96       64.75      7.18 o 
  -7  -1   2       84.93       92.46     13.13 o 
  -6  -1   2      350.29      341.57     13.74 o 
  -5  -1   2       91.89       93.50      5.58 o 
  -4  -1   2        3.24        3.03      1.23 o 
  -3  -1   2     1424.32     1349.67     20.65 o 
  -2  -1   2     3486.93     3705.59     40.96 o 
  -1  -1   2     1267.76     1352.55     14.41 o 
   0  -1   2     2508.09     2796.33     26.89 o 
   1  -1   2    11159.83    12197.69    129.69 o 
   2  -1   2      257.18      239.44      5.13 o 
   3  -1   2        2.50        5.63      1.45 o 
   4  -1   2       13.84       21.19      2.40 o 
   5  -1   2     1102.48     1046.77     24.83 o 
   6  -1   2      363.54      343.01     32.93 o 
   7  -1   2      127.09      134.17     10.75 o 
  -7   0   2       56.83       63.46      7.58 o 
  -6   0   2      565.05      566.17     36.70 o 
  -5   0   2       10.82        8.86      2.48 o 
  -4   0   2      397.94      375.03      7.72 o 
  -3   0   2      108.89      109.12      7.00 o 
  -2   0   2     2361.14     2401.66     24.94 o 
  -1   0   2      104.40      102.15      2.49 o 
   0   0   2      549.01      584.40      7.16 o 
   1   0   2     1817.59     1937.17     21.95 o 
   2   0   2      588.14      610.54     12.20 o 
   3   0   2       23.93       26.00      2.35 o 
   4   0   2      345.84      384.61     10.21 o 
   5   0   2       36.23       33.37      3.87 o 
   6   0   2      779.31      705.46     20.62 o 
   7   0   2       86.34       87.79     12.34 o 
  -7   1   2       88.53      100.24      9.44 o 
  -6   1   2       95.23       93.35      8.66 o 
  -5   1   2      122.76      117.10      9.97 o 
  -4   1   2      203.09      193.93      7.20 o 
  -3   1   2      297.41      297.24      6.28 o 
  -2   1   2     2865.19     2915.26     30.03 o 
  -1   1   2     6443.98     7253.73     71.57 o 
   0   1   2      689.14      781.62     10.67 o 
   1   1   2      278.77      272.59      6.25 o 
   2   1   2      863.33      871.09     12.60 o 
   3   1   2      642.89      720.39     10.70 o 
   4   1   2      239.48      218.95      5.47 o 
   5   1   2      182.85      154.30      7.09 o 
   6   1   2       77.35       72.06      8.78 o 
   7   1   2       23.31       32.10      5.72 o 
  -7   2   2      205.91      193.99     18.79 o 
  -6   2   2        0.05        5.36      3.22 o 
  -5   2   2       28.90       28.15      3.69 o 
  -4   2   2      149.19      155.02      6.52 o 
  -3   2   2       11.60        6.09      1.47 o 
  -2   2   2       73.97       74.02      3.03 o 
  -1   2   2     7989.12     8522.25     81.82 o 
   0   2   2     8164.56     8997.34     96.47 o 
   1   2   2      725.84      783.05      9.84 o 
   2   2   2     4066.50     4383.82     67.65 o 
   3   2   2       24.63       25.90      3.20 o 
   4   2   2       29.18       31.99      4.12 o 
   5   2   2       31.31       39.34      4.03 o 
   6   2   2       73.86       70.90     10.33 o 
   7   2   2        0.02        0.91      3.13 o 
  -6   3   2        4.98        8.69      4.13 o 
  -5   3   2      105.85      124.11      9.26 o 
  -4   3   2      205.22      189.60     10.86 o 
  -3   3   2       90.17       73.21      7.28 o 
  -2   3   2       62.36       71.48      3.32 o 
  -1   3   2      525.77      514.04     13.27 o 
   0   3   2       26.75       25.66      4.90 o 
   1   3   2      267.69      250.25      5.89 o 
   2   3   2     1240.96     1231.52     17.75 o 
   3   3   2     1442.70     1557.78     22.13 o 
   4   3   2        9.54        9.68      3.73 o 
   5   3   2      542.55      503.31     36.83 o 
   6   3   2       33.96       30.18     10.99 o 
   7   3   2      190.00      205.85     19.11 o 
  -6   4   2       11.47        9.61      6.35 o 
  -5   4   2        7.87        4.58      8.38 o 
  -4   4   2        2.66        4.56      3.20 o 
  -3   4   2       71.61       73.14      8.62 o 
  -2   4   2      167.33      173.99      6.66 o 
  -1   4   2     2140.02     2275.02     34.26 o 
   0   4   2        5.39        5.17      2.29 o 
   1   4   2      484.98      428.21      6.70 o 
   2   4   2        9.03       15.52      1.67 o 
   3   4   2     1124.36     1120.01     17.56 o 
   4   4   2      627.40      592.27     16.01 o 
   5   4   2        0.44        0.75      2.53 o 
   6   4   2      782.99      774.64     28.55 o 
   7   4   2        3.10        3.00      3.70 o 
  -5   5   2       18.94       27.01      9.74 o 
  -4   5   2       32.42       26.02      5.05 o 
  -3   5   2      294.26      304.48     10.37 o 
  -2   5   2        0.07        0.98      2.06 o 
  -1   5   2        1.19        1.53      1.75 o 
   0   5   2       10.21       16.51      2.71 o 
   1   5   2     1501.41     1515.14     21.13 o 
   2   5   2      109.49       87.06      3.71 o 
   3   5   2       24.20       21.37      2.42 o 
   4   5   2       14.48       18.81      3.62 o 
   5   5   2      168.82      170.73     14.81 o 
   6   5   2       58.50       69.44      8.62 o 
   7   5   2      230.34      264.91     14.84 o 
  -4   6   2       20.22       17.53      5.14 o 
  -3   6   2      452.19      455.23     13.74 o 
  -2   6   2      206.66      218.00      9.72 o 
  -1   6   2       41.35       45.75      7.74 o 
   0   6   2       33.92       42.25      4.38 o 
   1   6   2      154.95      166.80      6.24 o 
   2   6   2      534.84      517.03     12.63 o 
   3   6   2        0.08        2.50      2.66 o 
   4   6   2      307.79      273.79     14.31 o 
   5   6   2     1229.02     1154.66     27.39 o 
   6   6   2        6.66       13.87      4.47 o 
   7   6   2       80.38       71.52      8.52 o 
  -3   7   2       87.21       90.12      8.78 o 
  -2   7   2      808.34      803.57     29.08 o 
  -1   7   2       35.66       42.45      4.97 o 
   0   7   2        5.93        7.76      2.91 o 
   1   7   2      560.44      567.88     13.62 o 
   2   7   2       98.26      100.17      7.19 o 
   3   7   2       11.61       16.10      7.23 o 
   4   7   2       66.54       65.28      9.83 o 
   5   7   2      406.23      346.92     19.85 o 
   6   7   2      308.50      311.11     20.19 o 
  -2   8   2      306.11      321.46     12.57 o 
  -1   8   2      170.98      170.16     10.03 o 
   0   8   2      144.59      136.96      7.28 o 
   1   8   2       64.57       61.01      4.90 o 
   2   8   2       10.23       10.39      3.19 o 
   3   8   2       72.91       79.52      9.23 o 
   4   8   2       94.56      107.71     13.23 o 
   5   8   2       58.01       31.50      7.96 o 
   6   8   2      670.27      542.00     28.23 o 
  -1   9   2       90.76      108.87      8.78 o 
   0   9   2       87.17      110.89      7.16 o 
   1   9   2       20.66       20.75      3.63 o 
   2   9   2       57.41       56.13      8.58 o 
   3   9   2       26.78       24.91      6.24 o 
   4   9   2       22.63       27.22      8.71 o 
   5   9   2       47.10       36.42      9.09 o 
  -3  -9   3      137.68      197.46     22.85 o 
  -2  -9   3       16.93       20.57      5.53 o 
  -1  -9   3      361.49      360.19     18.33 o 
  -5  -8   3      128.26      161.11     15.85 o 
  -4  -8   3        3.76       19.83      8.49 o 
  -3  -8   3       10.38       28.43      9.65 o 
  -2  -8   3       34.45       43.20      6.50 o 
  -1  -8   3       19.82       30.16      6.85 o 
   0  -8   3      192.62      199.43     14.16 o 
   1  -8   3      237.68      236.06     15.74 o 
  -6  -7   3      506.35      474.86     17.58 o 
  -5  -7   3        8.49       14.08      5.96 o 
  -4  -7   3      145.57      157.33     10.91 o 
  -3  -7   3      167.20      172.57      8.49 o 
  -2  -7   3      230.50      218.09      8.84 o 
  -1  -7   3        5.86        4.15      3.24 o 
   0  -7   3        4.60        3.14      4.23 o 
   1  -7   3      280.94      297.31     15.26 o 
   2  -7   3       22.03       29.80      6.10 o 
   3  -7   3      375.10      388.80     27.46 o 
  -7  -6   3       48.21       55.85      7.61 o 
  -6  -6   3      472.90      498.02     17.87 o 
  -5  -6   3       37.64       38.18      5.60 o 
  -4  -6   3        1.53        2.96      1.74 o 
  -3  -6   3      340.94      329.34      7.46 o 
  -2  -6   3      168.00      179.57      8.13 o 
  -1  -6   3       23.35       33.99      3.85 o 
   0  -6   3       14.34       15.64      4.18 o 
   1  -6   3      108.50      101.17     19.78 o 
   2  -6   3      178.30      192.12     12.78 o 
   3  -6   3       89.56       81.52     16.48 o 
   4  -6   3      154.12      173.41     13.58 o 
  -7  -5   3        3.97        6.26      4.19 o 
  -6  -5   3      244.62      248.21     13.39 o 
  -5  -5   3      168.49      183.55     10.24 o 
  -4  -5   3       11.14       16.20      3.71 o 
  -3  -5   3       62.25       68.23      3.65 o 
  -2  -5   3     2470.16     2408.71     58.35 o 
  -1  -5   3      336.65      349.45      6.72 o 
   0  -5   3      344.38      327.25      7.54 o 
   1  -5   3      167.83      170.18      7.17 o 
   2  -5   3      629.45      605.49     19.55 o 
   3  -5   3       19.82       20.85      5.13 o 
   4  -5   3       50.29       60.31      8.91 o 
   5  -5   3       78.72       91.06     13.08 o 
  -7  -4   3      291.15      292.57     15.73 o 
  -6  -4   3       15.99       19.86      4.62 o 
  -5  -4   3     1437.14     1426.69     25.91 o 
  -4  -4   3       27.11       26.65      2.66 o 
  -3  -4   3      119.54      119.47      4.31 o 
  -2  -4   3     1204.66     1117.37     14.48 o 
  -1  -4   3      653.56      673.96      9.71 o 
   0  -4   3      169.18      188.39      3.89 o 
   1  -4   3       66.35       70.68      3.56 o 
   2  -4   3       70.24       73.28      7.07 o 
   3  -4   3       63.58       64.49      5.17 o 
   4  -4   3       15.41       23.07      5.08 o 
   5  -4   3       13.98       11.59      6.26 o 
  -7  -3   3        3.75        8.86      4.26 o 
  -6  -3   3      200.32      208.96     14.25 o 
  -5  -3   3      266.40      238.30      8.73 o 
  -4  -3   3       93.43       80.56      4.16 o 
  -3  -3   3      243.04      201.41      4.82 o 
  -2  -3   3     1132.36     1207.71     14.88 o 
  -1  -3   3      668.25      610.65      9.50 o 
   0  -3   3      725.49      761.64     10.00 o 
   1  -3   3     2239.38     2409.93     29.39 o 
   2  -3   3     1083.03     1079.79     16.02 o 
   3  -3   3      294.94      272.18      7.12 o 
   4  -3   3       28.03       34.96      3.33 o 
   5  -3   3       29.30       30.54      4.36 o 
  -7  -2   3      200.19      221.56     13.72 o 
  -6  -2   3      154.99      144.39     10.24 o 
  -5  -2   3      742.91      667.68     14.25 o 
  -4  -2   3      333.78      311.11      7.26 o 
  -3  -2   3     1927.34     1999.03     24.99 o 
  -2  -2   3       96.85       85.11      2.86 o 
  -1  -2   3     1400.52     1426.69     15.88 o 
   0  -2   3      106.12      110.39      2.42 o 
   1  -2   3      391.67      389.32      6.82 o 
   2  -2   3      869.71      904.00     13.44 o 
   3  -2   3      212.28      227.62      6.15 o 
   4  -2   3       41.79       51.51      3.94 o 
   5  -2   3        7.74        4.85      2.28 o 
   6  -2   3       38.62       46.07      6.45 o 
  -7  -1   3      651.32      684.19     35.68 o 
  -6  -1   3       63.41       54.04      6.36 o 
  -5  -1   3      371.11      350.67     19.52 o 
  -4  -1   3       61.55       74.06      3.96 o 
  -3  -1   3       47.38       40.34      2.66 o 
  -2  -1   3     1351.46     1294.59     14.72 o 
  -1  -1   3      378.88      358.30      5.17 o 
   0  -1   3     1458.28     1560.96     22.04 o 
   1  -1   3       93.71      124.08      3.06 o 
   2  -1   3        2.30        0.21      1.06 o 
   3  -1   3       96.11       75.93      3.68 o 
   4  -1   3       35.20       37.75      3.12 o 
   5  -1   3      178.37      169.48      8.06 o 
   6  -1   3      287.64      251.29     11.66 o 
   7  -1   3       15.99       27.29      5.56 o 
  -7   0   3      124.82      148.88     11.40 o 
  -6   0   3      135.21      150.26     10.45 o 
  -5   0   3       78.42       78.97      5.36 o 
  -4   0   3       46.83       47.49      3.45 o 
  -3   0   3     2809.81     3060.71     32.54 o 
  -2   0   3      827.46      769.63     10.95 o 
  -1   0   3      140.83      156.01      2.82 o 
   0   0   3       16.84       15.62      1.04 o 
   1   0   3      381.96      382.49      5.76 o 
   2   0   3      355.00      342.60      6.04 o 
   3   0   3     1766.49     1834.19     23.36 o 
   4   0   3       34.57       40.70      3.01 o 
   5   0   3       29.74       32.96      5.30 o 
   6   0   3        2.61        8.10      3.41 o 
   7   0   3       61.39       66.45      7.75 o 
  -7   1   3       19.05       26.66      5.62 o 
  -6   1   3      991.72      986.98     26.98 o 
  -5   1   3      147.26      148.64      7.35 o 
  -4   1   3      121.93      131.31      6.12 o 
  -3   1   3        0.66        2.21      1.05 o 
  -2   1   3       28.69       32.79      2.47 o 
  -1   1   3     1006.20     1076.60     12.01 o 
   0   1   3        4.06        4.42      0.95 o 
   1   1   3       26.49       28.89      1.89 o 
   2   1   3     2796.08     2874.64     36.58 o 
   3   1   3     3456.38     3817.95     43.78 o 
   4   1   3      823.43      826.44     12.90 o 
   5   1   3     1132.66     1091.09     21.14 o 
   6   1   3       64.95       74.57      7.56 o 
   7   1   3      156.74      185.74     12.43 o 
  -7   2   3      179.61      160.18     17.64 o 
  -6   2   3       59.17       69.60      6.06 o 
  -5   2   3      269.58      285.68     12.14 o 
  -4   2   3        7.65        9.96      3.57 o 
  -3   2   3      373.92      382.55      7.79 o 
  -2   2   3      180.86      153.72      3.64 o 
  -1   2   3      109.28      105.30      2.57 o 
   0   2   3      207.53      223.58      4.28 o 
   1   2   3      108.98       97.39      2.53 o 
   2   2   3     1866.93     1893.50     45.48 o 
   3   2   3        6.94        3.65      1.96 o 
   4   2   3      833.21      911.92     20.76 o 
   5   2   3        0.07       -1.96      1.96 o 
   6   2   3      534.41      528.45     18.00 o 
   7   2   3      262.15      248.29     20.66 o 
  -6   3   3        9.56       13.64      4.48 o 
  -5   3   3      808.95      769.53     51.02 o 
  -4   3   3       17.38       15.99      2.87 o 
  -3   3   3        2.36        1.07      1.34 o 
  -2   3   3     3381.01     3436.62     40.62 o 
  -1   3   3      659.76      719.31      9.14 o 
   0   3   3      602.66      618.56      7.70 o 
   1   3   3       13.79       11.71      1.21 o 
   2   3   3        0.88        0.98      1.52 o 
   3   3   3      261.12      226.04     14.86 o 
   4   3   3       32.15       32.18      6.22 o 
   5   3   3        4.53        9.71      3.30 o 
   6   3   3      279.29      297.66     10.56 o 
   7   3   3        0.02        3.98      3.58 o 
  -6   4   3       84.07       87.57      9.32 o 
  -5   4   3      258.50      244.55     22.67 o 
  -4   4   3        0.27       -0.98      2.71 o 
  -3   4   3      671.35      654.47     14.98 o 
  -2   4   3       23.06       19.95      2.94 o 
  -1   4   3     4437.25     4660.15     75.61 o 
   0   4   3      355.88      360.17      9.02 o 
   1   4   3        4.00        5.40      1.10 o 
   2   4   3      291.72      285.52      8.51 o 
   3   4   3      873.36      819.92     13.57 o 
   4   4   3       17.24       17.70      4.52 o 
   5   4   3      196.71      165.57      9.57 o 
   6   4   3      330.80      370.74     16.46 o 
   7   4   3       54.92       58.50      7.51 o 
  -5   5   3        1.97        5.52      4.15 o 
  -4   5   3       99.54      119.51     21.63 o 
  -3   5   3      647.23      638.17     15.67 o 
  -2   5   3      448.21      425.28     21.26 o 
  -1   5   3      281.03      255.29      8.94 o 
   0   5   3      296.33      304.76      9.03 o 
   1   5   3        0.19       -1.18      1.18 o 
   2   5   3       51.28       52.22      3.28 o 
   3   5   3       69.28       64.89      5.35 o 
   4   5   3       54.16       71.85      6.91 o 
   5   5   3        1.97        3.92      2.55 o 
   6   5   3      255.97      252.62     12.49 o 
   7   5   3      806.58      823.25     25.06 o 
  -4   6   3        5.09        5.98      4.05 o 
  -3   6   3      273.28      278.36     21.76 o 
  -2   6   3      907.24      871.85     19.72 o 
  -1   6   3      184.57      187.91      8.68 o 
   0   6   3        0.96        2.45      2.09 o 
   1   6   3      349.69      322.90      8.30 o 
   2   6   3       16.57       18.01      2.85 o 
   3   6   3      849.28      841.91     29.95 o 
   4   6   3      495.81      445.69     23.68 o 
   5   6   3      514.14      465.18     15.55 o 
   6   6   3        3.73        9.42      3.78 o 
   7   6   3      142.46      137.63     11.29 o 
  -3   7   3        5.69        2.91      3.92 o 
  -2   7   3      319.15      345.19     12.16 o 
  -1   7   3      123.52      125.86      8.17 o 
   0   7   3      901.90      938.55     33.58 o 
   1   7   3      760.95      725.20     14.38 o 
   2   7   3       92.31       94.38     14.26 o 
   3   7   3      295.45      281.39     16.67 o 
   4   7   3      111.88      113.20     12.78 o 
   5   7   3       20.24       12.28      5.32 o 
   6   7   3       12.02       13.89      6.29 o 
  -2   8   3       30.94       37.16      5.50 o 
  -1   8   3       14.11       12.24      3.85 o 
   0   8   3        0.35        4.50      4.54 o 
   1   8   3       36.07       40.33      4.06 o 
   2   8   3      959.62      967.37     21.56 o 
   3   8   3       40.20       38.28      8.17 o 
   4   8   3      476.82      464.16     24.08 o 
   5   8   3      234.46      238.37     19.16 o 
   6   8   3        9.55       -5.19      5.19 o 
  -1   9   3        6.62       16.98      4.49 o 
   0   9   3      212.92      214.17      9.62 o 
   1   9   3        2.04        6.03      2.95 o 
   2   9   3     1414.10     1415.89     44.81 o 
   3   9   3      266.85      285.55     21.91 o 
   4   9   3       27.66       29.65      8.65 o 
   5   9   3      242.34      256.36     21.01 o 
  -2  -9   4      177.39      173.96     13.76 o 
  -4  -8   4       45.70       64.29     12.67 o 
  -3  -8   4        6.11       13.22      7.97 o 
  -2  -8   4      321.99      337.42     15.52 o 
  -1  -8   4      874.50      910.44     28.08 o 
   0  -8   4      111.67      118.71     11.41 o 
   1  -8   4      110.60      110.04     11.45 o 
  -6  -7   4        1.23        4.90      4.33 o 
  -5  -7   4        1.21       -4.39      4.39 o 
  -4  -7   4      484.74      498.32     17.70 o 
  -3  -7   4       40.93       43.23      6.11 o 
  -2  -7   4       29.21       33.84      8.17 o 
  -1  -7   4     1485.73     1423.34     39.87 o 
   0  -7   4       20.76       32.31      5.84 o 
   1  -7   4      106.24      109.02     23.99 o 
   2  -7   4        7.36       16.83      5.21 o 
   3  -7   4       18.52        7.48      8.54 o 
  -6  -6   4       53.00       73.69     13.22 o 
  -5  -6   4       98.99      102.30      7.10 o 
  -4  -6   4      236.96      243.78      8.77 o 
  -3  -6   4      288.98      292.19     13.60 o 
  -2  -6   4      224.24      219.44      9.85 o 
  -1  -6   4      209.35      200.79     18.38 o 
   0  -6   4      124.71      132.76     10.13 o 
   1  -6   4      102.74      100.92      9.39 o 
   2  -6   4       18.15       21.13      5.20 o 
   3  -6   4      161.91      160.23     12.67 o 
   4  -6   4      140.55      126.68     11.91 o 
  -7  -5   4       10.83       11.55      4.89 o 
  -6  -5   4      149.21      138.86     10.52 o 
  -5  -5   4       87.49       75.65      6.04 o 
  -4  -5   4      129.27      133.11      5.31 o 
  -3  -5   4       64.35       67.97      4.07 o 
  -2  -5   4     1006.09      937.75     13.46 o 
  -1  -5   4      262.75      248.59      8.47 o 
   0  -5   4      429.54      410.24      8.45 o 
   1  -5   4     2049.48     2065.49     43.73 o 
   2  -5   4       17.07       17.28      7.68 o 
   3  -5   4      282.14      266.13     13.61 o 
   4  -5   4       18.86       17.68      5.26 o 
  -7  -4   4        4.80        9.35     10.08 o 
  -6  -4   4      367.09      409.59     15.68 o 
  -5  -4   4      316.90      303.89     10.18 o 
  -4  -4   4       77.49       84.05      4.09 o 
  -3  -4   4      284.91      284.66      6.39 o 
  -2  -4   4      177.81      151.44      4.71 o 
  -1  -4   4       25.86       20.14      1.86 o 
   0  -4   4     1050.54     1065.52     12.25 o 
   1  -4   4       57.89       54.22      4.34 o 
   2  -4   4      455.80      444.17      9.33 o 
   3  -4   4       25.70       28.55      5.13 o 
   4  -4   4      410.38      407.52     16.57 o 
   5  -4   4      107.27      103.06     10.00 o 
  -7  -3   4       19.51       31.53      7.19 o 
  -6  -3   4      377.59      361.42     14.33 o 
  -5  -3   4      245.32      265.30      8.59 o 
  -4  -3   4      422.01      406.69      8.88 o 
  -3  -3   4        3.34       -0.89      2.01 o 
  -2  -3   4       64.24       63.22      2.92 o 
  -1  -3   4      264.83      216.21      4.54 o 
   0  -3   4       14.35       16.99      1.38 o 
   1  -3   4     3737.56     3945.64     45.75 o 
   2  -3   4      591.63      550.78     12.14 o 
   3  -3   4        2.24        2.16      1.60 o 
   4  -3   4      328.85      318.26     20.12 o 
   5  -3   4       10.33        9.35      4.28 o 
  -7  -2   4      114.77      121.95     10.46 o 
  -6  -2   4        0.83        2.41      2.83 o 
  -5  -2   4      254.77      248.09      7.22 o 
  -4  -2   4        7.85        3.94      1.70 o 
  -3  -2   4       43.93       30.29      2.37 o 
  -2  -2   4      312.03      304.63      5.59 o 
  -1  -2   4      319.61      317.69      6.56 o 
   0  -2   4        5.14        6.40      1.19 o 
   1  -2   4      106.62      106.30      3.28 o 
   2  -2   4       60.50       55.80      3.39 o 
   3  -2   4     1856.89     1856.21     25.10 o 
   4  -2   4      253.50      249.36     12.47 o 
   5  -2   4      103.26      108.92      7.17 o 
   6  -2   4      289.25      329.68     20.01 o 
  -7  -1   4       39.30       41.13      6.35 o 
  -6  -1   4        2.70        1.00      3.93 o 
  -5  -1   4      170.96      164.16      6.90 o 
  -4  -1   4       20.21       21.68      2.37 o 
  -3  -1   4      286.68      302.18      6.68 o 
  -2  -1   4     1119.99     1272.46     14.85 o 
  -1  -1   4       26.93       25.30      1.52 o 
   0  -1   4       55.47       53.42      2.88 o 
   1  -1   4      170.56      169.65      3.70 o 
   2  -1   4       51.25       60.27      6.72 o 
   3  -1   4     3181.29     3362.83     40.33 o 
   4  -1   4      377.47      349.02      9.86 o 
   5  -1   4      385.11      384.51     11.41 o 
   6  -1   4      386.33      398.73     15.04 o 
   7  -1   4       13.42       13.27      6.90 o 
  -7   0   4        0.45        3.50      6.65 o 
  -6   0   4      156.18      145.42      8.06 o 
  -5   0   4      301.74      287.31     12.75 o 
  -4   0   4     1738.06     1700.41     23.30 o 
  -3   0   4      227.70      205.01      7.07 o 
  -2   0   4        1.53        1.91      1.08 o 
  -1   0   4     3750.04     3933.90     43.79 o 
   0   0   4      488.38      496.73      7.06 o 
   1   0   4      742.96      832.47     13.95 o 
   2   0   4       49.75       59.35      2.57 o 
   3   0   4       78.22       67.65      4.32 o 
   4   0   4      445.12      466.43      9.25 o 
   5   0   4       27.69       27.95      3.71 o 
   6   0   4        0.40        0.38      3.29 o 
   7   0   4      383.80      436.10     16.91 o 
  -7   1   4      257.34      261.72     16.58 o 
  -6   1   4      475.26      497.24     13.83 o 
  -5   1   4      191.15      178.02      9.23 o 
  -4   1   4     1188.36     1178.48     17.98 o 
  -3   1   4       94.69      119.16      3.52 o 
  -2   1   4      236.16      195.70      4.70 o 
  -1   1   4     2914.06     3130.06     34.80 o 
   0   1   4     2004.61     2224.04     28.65 o 
   1   1   4       52.43       60.36      2.27 o 
   2   1   4       17.96       15.26      2.19 o 
   3   1   4       61.51       77.44      2.94 o 
   4   1   4      231.39      184.58      6.72 o 
   5   1   4      279.11      282.05     11.93 o 
   6   1   4        5.51        8.98      3.06 o 
   7   1   4      325.04      363.44     34.49 o 
  -7   2   4       17.79       11.85      7.35 o 
  -6   2   4       16.07       20.09      3.82 o 
  -5   2   4      270.01      258.49     10.46 o 
  -4   2   4       22.90       32.81      3.76 o 
  -3   2   4        2.18        0.90      2.46 o 
  -2   2   4      851.98      775.21     10.76 o 
  -1   2   4     1393.69     1521.62     16.91 o 
   0   2   4      833.28      835.46     16.08 o 
   1   2   4      408.78      420.84      6.42 o 
   2   2   4      412.70      460.20     11.06 o 
   3   2   4      999.46      999.54     20.62 o 
   4   2   4       88.72       77.89     12.83 o 
   5   2   4       29.76       28.14      3.70 o 
   6   2   4       16.38       16.75      3.61 o 
   7   2   4      117.40      110.98      9.76 o 
  -6   3   4      156.85      167.76     11.84 o 
  -5   3   4      296.19      268.26     29.68 o 
  -4   3   4        2.03        3.60      2.15 o 
  -3   3   4      153.60      166.73      7.09 o 
  -2   3   4     5128.22     5436.55     54.82 o 
  -1   3   4        8.96       19.67      1.44 o 
   0   3   4       21.82       14.46      1.47 o 
   1   3   4        0.03       -1.02      1.18 o 
   2   3   4      117.55       99.64      3.27 o 
   3   3   4       42.32       32.79      3.66 o 
   4   3   4      941.22      803.90     37.09 o 
   5   3   4       89.85       94.71      7.70 o 
   6   3   4      221.09      210.77      9.93 o 
   7   3   4        0.02        0.77      3.52 o 
  -6   4   4      144.94      162.05     12.32 o 
  -5   4   4       22.99       26.62      5.24 o 
  -4   4   4        1.33       -0.83      3.84 o 
  -3   4   4       63.12       62.76      5.69 o 
  -2   4   4        1.50        1.43      1.69 o 
  -1   4   4     2936.68     3025.32     36.19 o 
   0   4   4      137.52      155.26      5.70 o 
   1   4   4      129.18      136.44      3.59 o 
   2   4   4     1511.64     1534.45     22.29 o 
   3   4   4       34.53       33.44      3.88 o 
   4   4   4      160.94      149.73      8.22 o 
   5   4   4      218.70      218.02     12.01 o 
   6   4   4      190.97      178.08     11.35 o 
   7   4   4        6.78        4.24      3.80 o 
  -5   5   4      580.29      612.90     21.93 o 
  -4   5   4        9.00       10.31     15.12 o 
  -3   5   4      288.27      261.43     13.49 o 
  -2   5   4      835.28      785.17     17.14 o 
  -1   5   4      870.85      839.12     19.56 o 
   0   5   4      482.14      498.72     15.37 o 
   1   5   4      119.37      124.27      5.07 o 
   2   5   4      243.73      237.57      6.33 o 
   3   5   4      747.44      721.43     17.54 o 
   4   5   4      731.61      654.23     38.17 o 
   5   5   4       60.63       51.20      5.94 o 
   6   5   4      233.63      247.64     13.10 o 
   7   5   4       66.28       47.17      7.13 o 
  -4   6   4       16.03       27.08      5.59 o 
  -3   6   4       22.00       22.93      4.95 o 
  -2   6   4      398.12      380.70     11.92 o 
  -1   6   4      463.68      476.08     13.09 o 
   0   6   4       72.76       74.18      5.71 o 
   1   6   4       96.76       89.56      4.96 o 
   2   6   4       60.45       54.84      4.62 o 
   3   6   4     1899.26     1860.55     52.16 o 
   4   6   4      237.56      227.92     10.19 o 
   5   6   4       31.10       27.11      4.70 o 
   6   6   4      835.26      829.74     23.74 o 
   7   6   4       30.56       33.13      6.22 o 
  -3   7   4      114.77      137.59     19.77 o 
  -2   7   4       42.27       42.15      5.16 o 
  -1   7   4      184.37      192.52      9.75 o 
   0   7   4       71.23       66.57      5.91 o 
   1   7   4      218.80      216.95      9.14 o 
   2   7   4      514.85      487.25     13.14 o 
   3   7   4     1530.00     1490.87     46.11 o 
   4   7   4       18.22       23.33      6.44 o 
   5   7   4       59.16       50.68      9.42 o 
   6   7   4       56.31       65.81     11.20 o 
  -2   8   4      303.91      304.04     13.43 o 
  -1   8   4      263.33      285.09     12.68 o 
   0   8   4       39.74       44.07      5.44 o 
   1   8   4       96.74       99.75      6.30 o 
   2   8   4      161.08      169.66     12.06 o 
   3   8   4        1.77        4.20      4.59 o 
   4   8   4      541.76      604.07     28.20 o 
   5   8   4      192.68      159.61     16.48 o 
   6   8   4       32.22       31.30      8.43 o 
  -1   9   4       18.66       17.72      4.75 o 
   0   9   4      637.63      632.94     17.31 o 
   1   9   4      173.25      172.54      8.59 o 
   2   9   4      105.83      110.57     15.42 o 
   3   9   4       30.91       36.27      9.15 o 
   4   9   4        0.26        2.47      5.61 o 
   5   9   4       61.63       65.15     11.99 o 
  -4  -8   5       76.32       78.39     13.81 o 
  -3  -8   5       17.74       16.83      4.84 o 
  -2  -8   5       21.14       21.77      5.51 o 
  -1  -8   5      326.70      350.31     22.64 o 
   0  -8   5       99.54      101.76     15.93 o 
   1  -8   5       54.73       68.24      9.69 o 
  -6  -7   5        2.82        9.55      4.78 o 
  -4  -7   5      179.73      192.63     12.09 o 
  -3  -7   5        0.89        5.90      4.68 o 
  -2  -7   5      378.57      376.43     17.05 o 
  -1  -7   5      682.60      690.86     22.65 o 
   0  -7   5       29.36       31.07      5.70 o 
   1  -7   5       13.12       22.10      5.53 o 
   2  -7   5      108.96      102.13     11.96 o 
  -6  -6   5       30.73       33.11      6.07 o 
  -5  -6   5      895.49      851.89     19.17 o 
  -4  -6   5       51.39       58.83      6.52 o 
  -3  -6   5       98.53      110.52      9.07 o 
  -2  -6   5       33.68       31.06      5.13 o 
  -1  -6   5      439.35      430.37     16.03 o 
   0  -6   5      444.06      436.42     16.52 o 
   1  -6   5      101.14       99.77      9.59 o 
   2  -6   5       18.04        6.82      4.15 o 
   3  -6   5      472.02      507.83     20.36 o 
  -7  -5   5        5.82        6.94      4.63 o 
  -6  -5   5      117.40      108.82     11.42 o 
  -5  -5   5       30.98       33.02      4.44 o 
  -4  -5   5     1300.13     1245.31     17.89 o 
  -3  -5   5       12.65       11.57      2.13 o 
  -2  -5   5      113.73      121.62      5.92 o 
  -1  -5   5       43.78       46.28      3.47 o 
   0  -5   5      371.83      313.04     21.68 o 
   1  -5   5      403.72      368.06     14.64 o 
   2  -5   5      335.88      333.55     14.53 o 
   3  -5   5      336.28      355.62     15.68 o 
   4  -5   5       32.69       39.27      6.92 o 
  -7  -4   5      189.89      190.56     13.10 o 
  -6  -4   5       29.91       46.51      9.01 o 
  -5  -4   5        0.03        1.73      1.90 o 
  -4  -4   5     1099.17     1062.55     15.50 o 
  -3  -4   5       22.13       20.75      2.23 o 
  -2  -4   5      126.77      132.98      4.34 o 
  -1  -4   5       47.63       45.91      3.49 o 
   0  -4   5       12.60       15.90      1.71 o 
   1  -4   5      104.50      106.06      5.79 o 
   2  -4   5      258.93      262.87      8.77 o 
   3  -4   5        9.90       14.50      4.43 o 
   4  -4   5      975.09     1006.16     44.74 o 
   5  -4   5        3.12        6.04      4.32 o 
  -7  -3   5      114.54      121.36     10.60 o 
  -6  -3   5       15.99       12.77      3.42 o 
  -5  -3   5       12.09       10.08      2.37 o 
  -4  -3   5      128.40      122.20      6.87 o 
  -3  -3   5     1002.49      963.16     13.48 o 
  -2  -3   5      535.89      531.54      8.57 o 
  -1  -3   5       85.50       97.32      3.23 o 
   0  -3   5     2157.62     2220.47     27.27 o 
   1  -3   5       78.65       88.02      3.46 o 
   2  -3   5      527.47      498.64     11.60 o 
   3  -3   5      118.10      116.84      6.53 o 
   4  -3   5      734.46      727.28     17.08 o 
   5  -3   5        6.68        3.51      6.80 o 
  -7  -2   5        1.67        0.38      3.59 o 
  -6  -2   5       10.61       16.93      4.25 o 
  -5  -2   5      812.83      778.79     14.35 o 
  -4  -2   5      146.04      143.26      5.43 o 
  -3  -2   5     1211.22     1168.61     17.01 o 
  -2  -2   5       52.65       39.13      2.25 o 
  -1  -2   5      305.01      292.31      5.23 o 
   0  -2   5      200.01      177.98      3.76 o 
   1  -2   5      603.92      653.93     10.04 o 
   2  -2   5      269.09      277.89      8.50 o 
   3  -2   5      238.13      223.41      6.30 o 
   4  -2   5      105.10      107.15      5.33 o 
   5  -2   5      137.98      140.44     10.48 o 
   6  -2   5        5.83        6.45      5.67 o 
  -7  -1   5       76.45       89.03      9.03 o 
  -6  -1   5      135.83      141.34     10.21 o 
  -5  -1   5      694.19      683.05     14.45 o 
  -4  -1   5      344.93      290.67      7.33 o 
  -3  -1   5      605.85      654.55     11.11 o 
  -2  -1   5       24.83       32.56      2.01 o 
  -1  -1   5     2542.71     2687.12     28.04 o 
   0  -1   5      157.91      144.68      5.13 o 
   1  -1   5     1109.02     1143.78     14.82 o 
   2  -1   5      647.52      646.52     10.31 o 
   3  -1   5        0.79        2.15      1.36 o 
   4  -1   5      353.33      324.20      7.95 o 
   5  -1   5      295.05      292.08      9.98 o 
   6  -1   5      156.07      167.08     15.60 o 
  -7   0   5       38.77       26.68      8.33 o 
  -6   0   5       46.27       51.02      5.15 o 
  -5   0   5       16.46       15.43      4.70 o 
  -4   0   5      611.70      569.70     10.97 o 
  -3   0   5      528.77      536.70      9.78 o 
  -2   0   5       77.74       87.92      5.36 o 
  -1   0   5     2500.74     2597.04     26.93 o 
   0   0   5     1829.37     1946.28     22.87 o 
   1   0   5     1821.62     1945.75     23.06 o 
   2   0   5       89.70      129.83      3.64 o 
   3   0   5      956.13      969.69     19.45 o 
   4   0   5      621.93      605.53     23.96 o 
   5   0   5      113.25      119.79      7.15 o 
   6   0   5      100.05      105.05      8.52 o 
   7   0   5       75.97       90.76      8.84 o 
  -7   1   5       47.56       54.81      7.33 o 
  -6   1   5       71.99       71.35      6.03 o 
  -5   1   5      217.32      218.56      8.44 o 
  -4   1   5      216.13      216.74      6.51 o 
  -3   1   5      766.95      806.73     12.98 o 
  -2   1   5      574.57      601.85      9.81 o 
  -1   1   5      724.83      732.49     10.83 o 
   0   1   5      528.87      533.81      9.04 o 
   1   1   5       72.62       72.30      2.66 o 
   2   1   5      324.21      352.02      8.46 o 
   3   1   5      183.46      131.13      5.84 o 
   4   1   5       25.17       28.49      3.32 o 
   5   1   5      963.02      892.28     43.41 o 
   6   1   5       37.98       51.52      5.45 o 
   7   1   5       93.15       83.91      9.88 o 
  -6   2   5       57.53       63.74      5.88 o 
  -5   2   5      156.84      155.66      7.99 o 
  -4   2   5     1317.91     1274.30     22.54 o 
  -3   2   5      200.88      192.33      5.50 o 
  -2   2   5      150.68      141.96      3.63 o 
  -1   2   5       29.38       27.95      1.99 o 
   0   2   5     2250.47     2351.56     31.13 o 
   1   2   5      119.94      124.75      3.82 o 
   2   2   5      120.87      120.68      3.34 o 
   3   2   5     1220.82     1193.30     23.82 o 
   4   2   5      202.10      189.19     11.53 o 
   5   2   5       41.21       44.18      4.56 o 
   6   2   5      100.52       92.29      7.05 o 
   7   2   5        0.74        2.39      3.70 o 
  -6   3   5      422.08      393.47     16.36 o 
  -5   3   5      184.95      196.02     11.72 o 
  -4   3   5      992.27      969.92     19.09 o 
  -3   3   5       34.08       28.69      2.74 o 
  -2   3   5       53.28       48.05      2.51 o 
  -1   3   5       77.67       83.11      2.75 o 
   0   3   5      507.94      545.34     11.95 o 
   1   3   5      760.39      749.91     10.62 o 
   2   3   5       74.50       96.22      4.95 o 
   3   3   5     1389.35     1440.02     50.71 o 
   4   3   5     3346.34     3331.57     79.77 o 
   5   3   5        1.40       -0.59      2.21 o 
   6   3   5        0.15       -0.91      2.53 o 
   7   3   5      189.88      193.86     12.96 o 
  -6   4   5       22.23       29.07      6.18 o 
  -5   4   5      346.76      344.25     16.59 o 
  -4   4   5      175.35      164.94     10.62 o 
  -3   4   5       24.38       30.16      7.47 o 
  -2   4   5        6.96        5.95      2.23 o 
  -1   4   5      162.87      166.02      3.69 o 
   0   4   5       58.48       48.23      1.98 o 
   1   4   5     1259.45     1290.21     23.07 o 
   2   4   5     1137.10     1222.63     18.74 o 
   3   4   5        1.64       -0.22      1.71 o 
   4   4   5     1060.57     1009.65     23.05 o 
   5   4   5      244.46      234.72     10.50 o 
   6   4   5        9.33        4.77      5.18 o 
   7   4   5      239.44      231.44     14.07 o 
  -5   5   5      287.40      303.99     15.94 o 
  -4   5   5      189.14      180.37     11.82 o 
  -3   5   5      549.88      521.53     17.28 o 
  -2   5   5     2520.06     2497.95     39.56 o 
  -1   5   5       16.65       14.06      2.83 o 
   0   5   5      722.06      732.53     21.40 o 
   1   5   5       13.06       17.71      2.17 o 
   2   5   5      409.20      420.71      8.05 o 
   3   5   5      925.45      875.72     20.07 o 
   4   5   5        0.24        4.45      2.37 o 
   5   5   5      225.61      204.30     12.87 o 
   6   5   5      230.23      237.67     25.66 o 
   7   5   5       33.60       37.53      6.49 o 
  -4   6   5      333.46      346.25     27.00 o 
  -3   6   5       13.03       10.46      4.03 o 
  -2   6   5       36.30       34.54      4.44 o 
  -1   6   5     1009.10      986.93     28.76 o 
   0   6   5      536.13      538.83     13.77 o 
   1   6   5      593.16      587.79     11.87 o 
   2   6   5      259.46      267.58      8.08 o 
   3   6   5      264.61      221.23     13.93 o 
   4   6   5      152.20      144.33     10.90 o 
   5   6   5       21.59       23.33      8.17 o 
   6   6   5      124.18      145.85     10.73 o 
   7   6   5       37.70       42.92      7.07 o 
  -3   7   5        7.94        4.94      4.06 o 
  -2   7   5       28.45       35.94      9.52 o 
  -1   7   5      505.73      497.07     22.53 o 
   0   7   5       70.06       65.99      6.42 o 
   1   7   5      224.93      226.32      7.75 o 
   2   7   5      659.72      660.86     22.03 o 
   3   7   5       27.34       20.24      6.08 o 
   4   7   5      332.31      310.76     18.54 o 
   5   7   5       11.12        5.78      4.48 o 
   6   7   5      155.88      192.57     18.21 o 
  -2   8   5      237.65      210.95     16.74 o 
  -1   8   5      310.54      329.13     13.53 o 
   0   8   5      107.49      111.62      8.14 o 
   1   8   5       11.46        9.68      2.60 o 
   2   8   5        6.28       14.20      4.70 o 
   3   8   5     1630.18     1594.64     51.21 o 
   4   8   5        3.29        5.98      5.20 o 
   5   8   5      158.36      150.22     16.09 o 
   6   8   5      157.73      150.88     16.62 o 
  -1   9   5        0.27        4.41      4.56 o 
   0   9   5      634.41      642.75     15.48 o 
   1   9   5       19.12       18.97      3.62 o 
   2   9   5      165.47      168.38     13.53 o 
   3   9   5      450.15      452.00     24.82 o 
   4   9   5       11.00        7.57      6.88 o 
  -4  -8   6      101.35      118.24     17.96 o 
  -3  -8   6       83.46       84.06      9.16 o 
  -2  -8   6       25.17       38.29      6.74 o 
  -1  -8   6      151.58      152.70     14.43 o 
   0  -8   6        0.21        4.35      4.38 o 
  -4  -7   6      458.38      509.88     18.76 o 
  -3  -7   6      421.62      388.67     15.88 o 
  -2  -7   6      324.68      337.34     22.70 o 
  -1  -7   6      356.90      348.13     15.54 o 
   0  -7   6      261.59      267.85     22.79 o 
   1  -7   6      298.87      237.21     15.57 o 
   2  -7   6       43.06       42.59      7.83 o 
  -6  -6   6      191.57      216.27     12.26 o 
  -5  -6   6       39.57       38.47      4.81 o 
  -4  -6   6      220.81      233.66      8.26 o 
  -3  -6   6     1055.30     1043.76     18.46 o 
  -2  -6   6       31.98       34.41      5.36 o 
  -1  -6   6      127.72      119.23      9.72 o 
   0  -6   6        7.20       10.76      3.98 o 
   1  -6   6        2.90       -0.65      3.41 o 
   2  -6   6      417.49      392.60     19.87 o 
   3  -6   6      205.39      210.85     14.90 o 
  -6  -5   6        0.77        2.11      3.13 o 
  -5  -5   6      273.17      271.74     10.61 o 
  -4  -5   6       26.24       26.07      3.17 o 
  -3  -5   6       60.28       70.38      4.05 o 
  -2  -5   6     1036.67      999.07     17.34 o 
  -1  -5   6      708.19      700.05     13.27 o 
   0  -5   6        2.80        7.05      3.20 o 
   1  -5   6      914.58      901.98     25.50 o 
   2  -5   6        0.01        0.59      4.94 o 
   3  -5   6      133.72      134.54     14.37 o 
   4  -5   6        5.65        5.07      4.53 o 
  -7  -4   6       73.59       84.77      9.24 o 
  -6  -4   6       88.87       99.10      8.55 o 
  -5  -4   6        7.71        7.87      2.35 o 
  -4  -4   6      490.94      470.81     10.42 o 
  -3  -4   6       15.23       18.91      2.18 o 
  -2  -4   6        2.24        2.04      1.30 o 
  -1  -4   6       21.03       21.75      2.52 o 
   0  -4   6      181.79      152.23      6.93 o 
   1  -4   6     1173.55     1174.15     21.97 o 
   2  -4   6      893.02      806.49     17.55 o 
   3  -4   6       69.08       80.76      8.27 o 
   4  -4   6       42.73       49.70      7.06 o 
   5  -4   6       20.31       19.18      9.58 o 
  -7  -3   6      100.25       91.11     13.25 o 
  -6  -3   6       34.71       34.93      5.37 o 
  -5  -3   6      302.55      271.84      7.96 o 
  -4  -3   6      293.62      298.09      9.24 o 
  -3  -3   6      764.42      719.93     23.97 o 
  -2  -3   6       90.25       95.48      3.62 o 
  -1  -3   6       42.40       47.45      2.45 o 
   0  -3   6     2592.55     2543.54     55.50 o 
   1  -3   6       28.33       26.54      4.33 o 
   2  -3   6     1041.99      970.40     19.05 o 
   3  -3   6      302.62      309.12      9.95 o 
   4  -3   6        0.32        3.68      2.62 o 
   5  -3   6      315.87      330.46     24.13 o 
  -7  -2   6      240.30      233.30     17.31 o 
  -6  -2   6        9.60        8.65      2.95 o 
  -5  -2   6       13.45       13.76      2.42 o 
  -4  -2   6      218.90      210.16      6.42 o 
  -3  -2   6       40.70       36.41      2.51 o 
  -2  -2   6       82.54       71.40      3.10 o 
  -1  -2   6      168.30      193.62      4.27 o 
   0  -2   6     2188.23     2178.24     32.43 o 
   1  -2   6      289.00      288.15      7.98 o 
   2  -2   6      186.75      178.50      5.84 o 
   3  -2   6        4.47        6.66      2.23 o 
   4  -2   6     1499.75     1461.74     26.82 o 
   5  -2   6        8.53       17.96      4.94 o 
   6  -2   6       24.91       20.14      5.49 o 
  -7  -1   6      302.07      322.13     15.59 o 
  -6  -1   6        1.24        3.38      2.14 o 
  -5  -1   6       18.71       21.09      2.79 o 
  -4  -1   6      399.97      403.90      9.08 o 
  -3  -1   6     1316.87     1377.77     19.33 o 
  -2  -1   6      553.39      613.30      8.95 o 
  -1  -1   6      847.11      880.12     11.32 o 
   0  -1   6      589.60      684.77     12.79 o 
   1  -1   6     2479.31     2585.27     47.50 o 
   2  -1   6       85.37      100.83      3.54 o 
   3  -1   6       14.75       18.19      2.20 o 
   4  -1   6     1048.89      979.09     16.13 o 
   5  -1   6      119.37      130.19     10.04 o 
   6  -1   6      146.03      141.18     11.48 o 
  -7   0   6      102.66       96.97      9.40 o 
  -6   0   6       77.05       72.83      6.84 o 
  -5   0   6      488.35      462.90     13.34 o 
  -4   0   6      450.22      433.22      9.48 o 
  -3   0   6      759.31      689.18     11.77 o 
  -2   0   6        8.09       16.86      1.46 o 
  -1   0   6       69.34       61.33      2.75 o 
   0   0   6      145.30      175.55      3.93 o 
   1   0   6      732.78      735.44     10.48 o 
   2   0   6        3.88       11.27      1.62 o 
   3   0   6      161.58      162.48      5.84 o 
   4   0   6      428.24      381.32     10.48 o 
   5   0   6      452.14      452.67     13.40 o 
   6   0   6      108.99      114.23      7.87 o 
   7   0   6       54.20       57.06     11.10 o 
  -7   1   6        0.66       -3.52      5.36 o 
  -6   1   6       48.48       51.46      5.38 o 
  -5   1   6     1015.29      947.78     16.95 o 
  -4   1   6      277.37      258.09      8.35 o 
  -3   1   6      813.38      780.07     14.85 o 
  -2   1   6      224.63      289.21      6.37 o 
  -1   1   6      665.71      708.27     12.25 o 
   0   1   6      140.19      156.61      6.21 o 
   1   1   6        1.98        0.29      1.09 o 
   2   1   6      753.46      789.77     13.94 o 
   3   1   6      871.01      903.16     13.44 o 
   4   1   6       18.35       22.60      3.13 o 
   5   1   6     1433.88     1365.10     33.06 o 
   6   1   6       50.40       50.63      8.26 o 
   7   1   6       56.68       58.55      7.63 o 
  -6   2   6        0.69        4.05      2.89 o 
  -5   2   6       51.66       56.36      5.17 o 
  -4   2   6     2019.84     1863.85     26.01 o 
  -3   2   6      117.97      110.00      7.62 o 
  -2   2   6       91.36       66.73      3.42 o 
  -1   2   6     1800.13     1900.68     23.26 o 
   0   2   6       16.62       18.43      1.98 o 
   1   2   6       10.37        4.49      1.01 o 
   2   2   6      390.33      490.73      8.87 o 
   3   2   6      193.81      190.16     13.14 o 
   4   2   6      205.13      186.42      7.67 o 
   5   2   6       97.74      102.15      9.24 o 
   6   2   6       38.50       46.31      5.21 o 
   7   2   6      156.51      151.25     16.61 o 
  -6   3   6       12.76       17.60      9.72 o 
  -5   3   6      141.04      136.36     10.25 o 
  -4   3   6      909.37      840.56     20.85 o 
  -3   3   6      159.65      149.12      5.30 o 
  -2   3   6       90.78       80.45      3.24 o 
  -1   3   6      258.92      266.51      5.69 o 
   0   3   6     1695.54     1806.05     25.65 o 
   1   3   6      424.20      438.86      7.55 o 
   2   3   6       69.55       57.80      3.97 o 
   3   3   6      106.23      125.39      7.18 o 
   4   3   6      604.14      581.06     17.62 o 
   5   3   6        2.34        5.78      2.62 o 
   6   3   6      125.44      135.18      8.42 o 
   7   3   6      330.91      324.89     14.66 o 
  -6   4   6       32.70       46.77     10.56 o 
  -5   4   6       50.22       55.07      7.16 o 
  -4   4   6       16.66       14.84      5.67 o 
  -3   4   6      133.96      124.92      8.84 o 
  -2   4   6        1.03        2.13      1.79 o 
  -1   4   6        0.25        1.40      1.01 o 
   0   4   6     3165.64     3312.28    125.91 o 
   1   4   6      694.12      728.89     15.05 o 
   2   4   6      471.04      477.69     14.41 o 
   3   4   6      420.25      419.33     12.55 o 
   4   4   6        3.12        0.63      2.11 o 
   5   4   6        0.82        2.08      2.54 o 
   6   4   6      182.22      163.87     11.10 o 
   7   4   6        4.24        5.75      3.59 o 
  -5   5   6      117.57      128.23     11.48 o 
  -4   5   6        0.05        2.10      3.72 o 
  -3   5   6      658.75      634.40     19.47 o 
  -2   5   6      340.13      327.43     10.26 o 
  -1   5   6       42.82       43.90      5.62 o 
   0   5   6      440.59      418.46     11.04 o 
   1   5   6      420.04      411.23     16.14 o 
   2   5   6       64.81       72.15      3.63 o 
   3   5   6      119.13      130.58      8.47 o 
   4   5   6     1447.37     1331.44     28.78 o 
   5   5   6       30.49       34.38      5.28 o 
   6   5   6        0.67        2.58      3.48 o 
   7   5   6       78.47       60.94      7.80 o 
  -4   6   6      137.83      130.08     11.07 o 
  -3   6   6       14.88       12.27      4.13 o 
  -2   6   6       56.04       56.51      5.44 o 
  -1   6   6      136.60      136.43      7.77 o 
   0   6   6       26.30       21.19      3.45 o 
   1   6   6     1350.20     1297.91     22.44 o 
   2   6   6      179.97      172.70      6.84 o 
   3   6   6      402.68      360.55     18.23 o 
   4   6   6      332.17      321.73     12.00 o 
   5   6   6       13.18       11.09      3.80 o 
   6   6   6       93.20      103.52      9.25 o 
   7   6   6       15.30       14.32      5.31 o 
  -3   7   6     1985.67     1814.43     42.04 o 
  -2   7   6      496.92      456.78     17.18 o 
  -1   7   6       42.66       43.07      5.61 o 
   0   7   6       10.59       16.32      3.46 o 
   1   7   6      479.43      456.49     11.09 o 
   2   7   6      183.03      159.88     19.79 o 
   3   7   6       87.89       86.56     11.28 o 
   4   7   6      371.23      397.80     21.35 o 
   5   7   6       59.27       35.26      7.72 o 
   6   7   6       56.21       45.70      9.25 o 
  -2   8   6      242.92      210.44     13.68 o 
  -1   8   6       25.65       31.31      4.93 o 
   0   8   6       20.93       34.06      4.77 o 
   1   8   6       11.53       12.61      3.37 o 
   2   8   6      357.64      357.37     14.20 o 
   3   8   6       34.56       32.07      8.18 o 
   4   8   6      257.34      275.28     20.83 o 
   5   8   6      418.65      439.75     24.27 o 
  -1   9   6      154.05      161.01     13.57 o 
   0   9   6       52.03       53.65      5.54 o 
   1   9   6       19.44       20.80      4.48 o 
   2   9   6       86.77       78.48     12.62 o 
   3   9   6      270.38      271.58     21.24 o 
   4   9   6        0.06        0.16      5.60 o 
  -3  -8   7      533.95      555.51     21.25 o 
  -2  -8   7       93.36      106.70     10.61 o 
  -1  -8   7       13.56       21.83     12.01 o 
  -4  -7   7      172.19      175.33     15.96 o 
  -3  -7   7      232.92      239.29     13.97 o 
  -2  -7   7        5.04        7.71      4.89 o 
  -1  -7   7      154.97      153.05     12.23 o 
   0  -7   7       86.10       86.03      9.15 o 
   1  -7   7      489.09      457.40     19.87 o 
  -6  -6   7       46.22       44.50      7.61 o 
  -5  -6   7      138.64      119.70     10.14 o 
  -4  -6   7        0.99        5.84      2.84 o 
  -3  -6   7       76.03       84.44      5.58 o 
  -2  -6   7        9.69       13.74      4.15 o 
  -1  -6   7       79.34       70.09      7.68 o 
   0  -6   7       19.89       21.46      6.54 o 
   1  -6   7      805.23      727.61     24.00 o 
   2  -6   7      562.29      545.90     23.66 o 
   3  -6   7      521.34      546.59     22.05 o 
  -6  -5   7      204.47      227.67     11.27 o 
  -5  -5   7        3.52        7.16      2.55 o 
  -4  -5   7       96.65       92.59      6.54 o 
  -3  -5   7      306.98      313.57      8.98 o 
  -2  -5   7     1630.62     1541.07     23.66 o 
  -1  -5   7      501.75      484.80     18.64 o 
   0  -5   7        0.09       -0.93      2.72 o 
   1  -5   7      415.29      414.99     16.28 o 
   2  -5   7      120.70      109.96     10.14 o 
   3  -5   7       72.63       66.13      8.39 o 
   4  -5   7       47.02       51.82      8.10 o 
  -7  -4   7       34.35       32.16      6.66 o 
  -6  -4   7      974.98      919.18     26.11 o 
  -5  -4   7       50.80       39.32      4.14 o 
  -4  -4   7       96.98       93.11      5.32 o 
  -3  -4   7      384.43      386.54      8.14 o 
  -2  -4   7      281.66      272.98     11.20 o 
  -1  -4   7       89.13       92.12      4.98 o 
   0  -4   7      174.17      157.76      6.37 o 
   1  -4   7      205.17      211.40      8.17 o 
   2  -4   7      448.08      424.99     17.18 o 
   3  -4   7       29.06       27.07      5.45 o 
   4  -4   7      706.72      683.74     22.89 o 
   5  -4   7      190.71      192.55     22.99 o 
  -7  -3   7       94.98       92.77      9.35 o 
  -6  -3   7       82.42      101.35      7.61 o 
  -5  -3   7        8.01        8.15      2.33 o 
  -4  -3   7      551.55      521.01     11.05 o 
  -3  -3   7      123.83      142.85      5.68 o 
  -2  -3   7     2012.61     2014.65     23.78 o 
  -1  -3   7       43.90       38.17      3.20 o 
   0  -3   7      160.73      140.86      6.18 o 
   1  -3   7       23.98       28.10      3.31 o 
   2  -3   7      596.01      556.28     20.92 o 
   3  -3   7       89.28       82.17      6.83 o 
   4  -3   7       95.84       97.22      8.36 o 
   5  -3   7      859.79      880.70     42.40 o 
  -7  -2   7      270.90      306.43     15.97 o 
  -6  -2   7       10.06        8.51      2.49 o 
  -5  -2   7       32.69       36.96      3.56 o 
  -4  -2   7     2370.43     2263.50     30.33 o 
  -3  -2   7      531.91      499.09      9.90 o 
  -2  -2   7      359.78      369.56      6.87 o 
  -1  -2   7       45.41       54.96      2.50 o 
   0  -2   7       84.52      103.96      5.25 o 
   1  -2   7      143.30      156.78      6.13 o 
   2  -2   7       26.90       35.25      3.73 o 
   3  -2   7      125.72      128.24      6.86 o 
   4  -2   7      103.05      100.41     10.22 o 
   5  -2   7        4.77        4.92      3.73 o 
   6  -2   7      386.32      441.88     19.02 o 
  -7  -1   7       65.38       77.57     17.08 o 
  -6  -1   7       13.28       16.67      2.86 o 
  -5  -1   7       16.48       19.30      2.72 o 
  -4  -1   7      504.03      477.80     10.29 o 
  -3  -1   7     1273.58     1260.37     18.50 o 
  -2  -1   7       14.93       11.63      1.47 o 
  -1  -1   7      178.86      173.67      4.60 o 
   0  -1   7     1524.90     1602.17     25.10 o 
   1  -1   7      163.82      178.19      6.09 o 
   2  -1   7      575.78      614.59     14.55 o 
   3  -1   7       17.50       20.06      2.87 o 
   4  -1   7      601.99      551.13     21.93 o 
   5  -1   7       11.14       10.11      4.01 o 
   6  -1   7      139.55      136.62     11.80 o 
  -7   0   7        1.64        1.47      4.08 o 
  -6   0   7       30.30       31.53      3.88 o 
  -5   0   7      118.86      120.34      6.21 o 
  -4   0   7       17.46       15.02      2.33 o 
  -3   0   7     1192.15     1107.32     16.88 o 
  -2   0   7       47.96       69.78      2.80 o 
  -1   0   7      154.86      138.67      3.57 o 
   0   0   7      691.71      679.57     13.92 o 
   1   0   7       72.14       88.32      2.91 o 
   2   0   7       88.97       91.63      3.41 o 
   3   0   7      145.74      145.56      5.99 o 
   4   0   7       11.33        9.27      2.48 o 
   5   0   7      111.12      109.09      9.36 o 
   6   0   7       38.87       52.11     15.93 o 
  -7   1   7      328.60      356.44     33.25 o 
  -6   1   7       59.06       57.81      5.70 o 
  -5   1   7       15.21       19.65      3.00 o 
  -4   1   7        1.39        0.86      1.61 o 
  -3   1   7      260.27      242.88      6.51 o 
  -2   1   7      376.21      343.74      6.06 o 
  -1   1   7      372.23      395.80      6.62 o 
   0   1   7      118.48      122.64      3.65 o 
   1   1   7     4207.77     4529.02     57.05 o 
   2   1   7       30.81       29.57      2.17 o 
   3   1   7      296.74      302.04      9.20 o 
   4   1   7      477.82      448.33     11.71 o 
   5   1   7      199.77      214.56     12.64 o 
   6   1   7       31.67       24.08      4.32 o 
   7   1   7        1.46       10.33      5.78 o 
  -6   2   7      147.43      156.05      9.21 o 
  -5   2   7       28.38       31.01      3.52 o 
  -4   2   7        2.11        2.01      1.73 o 
  -3   2   7        0.01        1.05      1.60 o 
  -2   2   7      438.10      426.01      8.42 o 
  -1   2   7        7.44       12.34      1.59 o 
   0   2   7      210.24      238.39      6.11 o 
   1   2   7     5863.73     6318.61     66.54 o 
   2   2   7     1450.16     1639.47     23.43 o 
   3   2   7      182.73      183.07      6.49 o 
   4   2   7      404.98      387.53     10.86 o 
   5   2   7      164.43      164.53      8.39 o 
   6   2   7       39.20       31.13      4.48 o 
   7   2   7        5.75        9.08      4.42 o 
  -6   3   7      358.41      358.32     16.41 o 
  -5   3   7      111.49       92.65      8.82 o 
  -4   3   7       89.41       83.67      5.04 o 
  -3   3   7       74.91       78.93      4.36 o 
  -2   3   7      234.33      206.81      6.99 o 
  -1   3   7        0.65        1.02      1.09 o 
   0   3   7       13.98        9.22      1.82 o 
   1   3   7      408.26      382.42      8.38 o 
   2   3   7      942.74      923.24     15.02 o 
   3   3   7      435.37      404.14     12.04 o 
   4   3   7       31.74       33.71      4.47 o 
   5   3   7     1158.58     1044.58     21.74 o 
   6   3   7       89.82       81.23      6.75 o 
   7   3   7        5.76        5.70      3.68 o 
  -5   4   7      121.69      130.77     10.87 o 
  -4   4   7      633.98      596.92     20.53 o 
  -3   4   7      108.69      101.55      8.28 o 
  -2   4   7       37.72       35.06      5.46 o 
  -1   4   7      330.98      302.77      6.43 o 
   0   4   7      357.75      322.95     12.81 o 
   1   4   7      198.58      182.43      6.54 o 
   2   4   7      189.40      148.15      5.05 o 
   3   4   7      990.13      910.14     28.61 o 
   4   4   7      365.21      339.52     12.02 o 
   5   4   7      164.20      176.20     11.65 o 
   6   4   7      121.24      107.42      7.83 o 
   7   4   7        3.90        7.29      3.75 o 
  -5   5   7       71.86       82.37      9.28 o 
  -4   5   7      484.37      470.85     17.55 o 
  -3   5   7      568.40      553.06     23.17 o 
  -2   5   7      254.03      246.95     18.15 o 
  -1   5   7       16.02       17.89      3.08 o 
   0   5   7       46.67       56.52      5.46 o 
   1   5   7        4.97       12.97      3.67 o 
   2   5   7     1344.06     1344.30     18.55 o 
   3   5   7      297.10      262.24      9.87 o 
   4   5   7     1013.69      939.72     22.95 o 
   5   5   7       93.80      103.02      8.46 o 
   6   5   7      403.04      405.61     30.07 o 
   7   5   7       71.69      102.06      8.43 o 
  -4   6   7      116.23      115.65     13.19 o 
  -3   6   7       65.81       93.57     24.46 o 
  -2   6   7      330.43      331.82     13.74 o 
  -1   6   7       12.41       11.59      2.99 o 
   0   6   7      226.37      230.07     10.69 o 
   1   6   7      135.39      125.27      6.50 o 
   2   6   7       30.82       36.40      4.85 o 
   3   6   7     1517.10     1550.47     46.82 o 
   4   6   7       10.32       12.45      3.42 o 
   5   6   7       13.18       14.59      4.11 o 
   6   6   7      343.32      338.48     14.48 o 
  -3   7   7      601.75      606.71     31.50 o 
  -2   7   7       51.49       50.52      6.84 o 
  -1   7   7        7.70       12.84      3.38 o 
   0   7   7      210.76      219.82     10.23 o 
   1   7   7       13.75       12.54      2.91 o 
   2   7   7      137.78      151.95      9.98 o 
   3   7   7      117.62      118.71     13.18 o 
   4   7   7       94.15       68.11     10.30 o 
   5   7   7      272.43      284.11     18.57 o 
   6   7   7       86.57       80.21     12.04 o 
  -2   8   7       87.64      100.88     13.93 o 
  -1   8   7       21.46       25.36      4.41 o 
   0   8   7        0.76        3.06      2.95 o 
   1   8   7      392.10      386.12     14.83 o 
   2   8   7       44.31       48.13      9.46 o 
   3   8   7       41.83       31.03      7.77 o 
   4   8   7       24.26       18.15      6.99 o 
   5   8   7      596.52      658.21     30.77 o 
   0   9   7        3.63        2.66      6.74 o 
   1   9   7      486.18      499.17     18.35 o 
   2   9   7        0.15       -0.37      5.36 o 
   3   9   7      125.99      131.16     15.97 o 
   4   9   7      107.47      120.40     16.09 o 
  -4  -7   8        0.21        0.43      4.92 o 
  -3  -7   8        1.34        0.69      3.75 o 
  -2  -7   8       53.97       65.18      7.88 o 
  -1  -7   8       27.09       27.98      6.35 o 
   0  -7   8       42.52       46.79      7.38 o 
   1  -7   8       32.45       39.65      8.24 o 
  -5  -6   8      120.11      118.60      8.28 o 
  -4  -6   8       74.09       74.77      9.17 o 
  -3  -6   8        2.20        3.01      2.58 o 
  -2  -6   8      577.47      554.62     19.28 o 
  -1  -6   8        8.62        5.08      3.38 o 
   0  -6   8       16.98       25.99      7.88 o 
   1  -6   8       58.37       62.04      8.19 o 
   2  -6   8       24.79       15.49      9.79 o 
  -6  -5   8      476.37      521.02     20.01 o 
  -5  -5   8        6.30        4.02      2.80 o 
  -4  -5   8      132.95      143.42      8.98 o 
  -3  -5   8     1094.55     1037.79     18.79 o 
  -2  -5   8       37.98       42.86      5.15 o 
  -1  -5   8      852.88      833.22     15.83 o 
   0  -5   8       25.12       23.10      4.89 o 
   1  -5   8      111.68      100.33     10.44 o 
   2  -5   8      289.81      289.85     28.67 o 
   3  -5   8        3.92        1.56      4.19 o 
  -6  -4   8      421.99      422.62     13.73 o 
  -5  -4   8        1.88        5.14      2.39 o 
  -4  -4   8       49.75       54.99      4.33 o 
  -3  -4   8     1555.97     1512.73     25.26 o 
  -2  -4   8      276.07      267.06      8.38 o 
  -1  -4   8      572.78      574.46     12.05 o 
   0  -4   8        0.08        1.44      1.78 o 
   1  -4   8       87.64       93.58      7.75 o 
   2  -4   8       61.87       72.83      8.51 o 
   3  -4   8       50.58       62.17      7.68 o 
   4  -4   8        1.52        3.38      4.25 o 
  -7  -3   8        1.29        6.08      3.65 o 
  -6  -3   8       54.59       50.98      4.65 o 
  -5  -3   8        0.64        1.57      2.55 o 
  -4  -3   8      103.19       92.94      5.22 o 
  -3  -3   8      156.78      166.45      5.83 o 
  -2  -3   8     1718.45     1616.25     31.29 o 
  -1  -3   8       47.92       50.93      3.85 o 
   0  -3   8       46.42       39.50      3.84 o 
   1  -3   8      714.23      675.09     15.26 o 
   2  -3   8        0.43        1.92      1.99 o 
   3  -3   8      183.80      193.69      8.97 o 
   4  -3   8       62.66       74.59      6.41 o 
   5  -3   8        0.72        2.64      7.43 o 
  -7  -2   8       28.58       30.67      5.27 o 
  -6  -2   8      348.89      331.11      9.92 o 
  -5  -2   8       32.38       28.68      3.39 o 
  -4  -2   8      330.47      312.95      8.37 o 
  -3  -2   8       50.77       49.74      3.61 o 
  -2  -2   8        0.23        2.58      1.15 o 
  -1  -2   8        2.82        7.56      1.95 o 
   0  -2   8       66.00       77.06      5.02 o 
   1  -2   8      216.98      203.71      7.57 o 
   2  -2   8      833.18      781.54     22.69 o 
   3  -2   8      340.49      344.24     10.57 o 
   4  -2   8        0.32       -0.66      2.38 o 
   5  -2   8       33.04       46.45      7.06 o 
   6  -2   8       87.01       88.74     10.18 o 
  -7  -1   8      264.45      285.77     15.82 o 
  -6  -1   8       35.67       47.55      6.20 o 
  -5  -1   8       14.01       13.99      3.68 o 
  -4  -1   8       90.23       85.43      4.92 o 
  -3  -1   8      172.07      183.15      5.96 o 
  -2  -1   8      201.61      214.70      6.58 o 
  -1  -1   8      812.01      764.87     10.85 o 
   0  -1   8      227.74      221.99      6.99 o 
   1  -1   8      157.29      162.52      6.17 o 
   2  -1   8     2142.00     2064.27     51.94 o 
   3  -1   8       74.43       79.37      5.35 o 
   4  -1   8      567.15      529.95     18.46 o 
   5  -1   8       84.68       83.45     12.19 o 
   6  -1   8        0.12        3.98      4.31 o 
  -7   0   8      225.47      255.84     19.27 o 
  -6   0   8      161.14      178.86      8.40 o 
  -5   0   8      243.39      253.34      8.75 o 
  -4   0   8      849.03      818.14     14.81 o 
  -3   0   8       32.23       39.40      3.17 o 
  -2   0   8       31.01       26.95      2.01 o 
  -1   0   8     2528.92     2806.68     30.38 o 
   0   0   8      504.69      542.54      8.93 o 
   1   0   8      995.30     1026.76     14.33 o 
   2   0   8      884.07      885.15     13.35 o 
   3   0   8      496.37      496.41     12.70 o 
   4   0   8      212.09      223.10     11.67 o 
   5   0   8       50.15       50.18      6.78 o 
   6   0   8       62.11       78.07      8.98 o 
  -6   1   8      167.90      160.74      9.34 o 
  -5   1   8      441.66      408.87     11.47 o 
  -4   1   8        2.19        1.69      1.73 o 
  -3   1   8      280.25      267.99      7.09 o 
  -2   1   8        0.81        0.69      1.02 o 
  -1   1   8      470.27      454.82      7.51 o 
   0   1   8      797.66      879.86     16.64 o 
   1   1   8     1771.48     1846.30     23.32 o 
   2   1   8      274.38      250.45      5.91 o 
   3   1   8      484.87      473.63     11.27 o 
   4   1   8      289.79      280.83      9.16 o 
   5   1   8       95.84       93.86     11.95 o 
   6   1   8      255.44      240.22     14.71 o 
   7   1   8        6.30        6.45      9.43 o 
  -6   2   8      231.31      238.81     11.09 o 
  -5   2   8      124.94      129.60     11.15 o 
  -4   2   8       24.80       21.35      2.93 o 
  -3   2   8      622.23      571.19     11.14 o 
  -2   2   8       34.09       33.34      2.78 o 
  -1   2   8      129.02      121.36      4.22 o 
   0   2   8      399.28      409.79      8.83 o 
   1   2   8      121.43       97.77      3.35 o 
   2   2   8       67.24       68.54      3.46 o 
   3   2   8       59.53       51.61      4.19 o 
   4   2   8      120.10      104.93      7.30 o 
   5   2   8       25.93       31.19      4.23 o 
   6   2   8      303.86      297.26     24.17 o 
   7   2   8      166.02      207.15     15.08 o 
  -6   3   8      329.06      353.36     16.15 o 
  -5   3   8       64.63       55.45     14.72 o 
  -4   3   8        0.18        0.40      1.86 o 
  -3   3   8     1223.60     1219.44     18.86 o 
  -2   3   8      594.04      539.82     11.52 o 
  -1   3   8        0.21        0.48      1.16 o 
   0   3   8      128.20      129.66      5.34 o 
   1   3   8      996.81     1054.63     14.68 o 
   2   3   8      352.13      345.64     10.95 o 
   3   3   8        0.00        2.64      2.14 o 
   4   3   8      341.99      303.09     11.13 o 
   5   3   8      506.80      472.04     13.52 o 
   6   3   8       29.52       38.94      5.06 o 
   7   3   8      377.06      379.31     19.03 o 
  -5   4   8        5.92        6.56      4.00 o 
  -4   4   8      105.05      100.07      9.19 o 
  -3   4   8      249.84      246.88     11.21 o 
  -2   4   8     1891.05     1842.08     39.43 o 
  -1   4   8       16.29       13.70      1.84 o 
   0   4   8      294.89      272.02      7.33 o 
   1   4   8       57.85       53.44      4.24 o 
   2   4   8        5.61       12.80      2.08 o 
   3   4   8       99.42      104.49      7.07 o 
   4   4   8      344.64      339.56     12.16 o 
   5   4   8       20.78       22.64      4.50 o 
   6   4   8      167.70      201.95     10.52 o 
   7   4   8      335.07      360.04     13.53 o 
  -5   5   8      255.37      250.75     38.55 o 
  -4   5   8       63.94       60.03     14.74 o 
  -3   5   8       85.09       80.54     12.67 o 
  -2   5   8      513.29      482.56     16.08 o 
  -1   5   8      121.63      123.75      8.52 o 
   0   5   8        0.11        0.86      2.14 o 
   1   5   8       64.46       71.33      7.39 o 
   2   5   8      317.59      284.01      8.19 o 
   3   5   8      122.49      132.67      8.00 o 
   4   5   8        2.57        4.01      4.23 o 
   5   5   8       10.55       15.45      3.83 o 
   6   5   8      612.26      575.46     19.36 o 
   7   5   8       19.77       21.15      4.78 o 
  -4   6   8        3.38        3.26      3.98 o 
  -3   6   8       31.56       10.85      4.61 o 
  -2   6   8        9.11        7.58      3.57 o 
  -1   6   8      819.64      794.19     21.80 o 
   0   6   8       65.26       65.21      6.84 o 
   1   6   8      200.67      190.18     10.07 o 
   2   6   8     1420.88     1405.64     31.49 o 
   3   6   8      101.46       93.33     11.02 o 
   4   6   8       17.55       24.03      4.25 o 
   5   6   8        0.01        0.11      2.88 o 
   6   6   8      204.59      241.32     13.86 o 
  -3   7   8      367.05      370.59     16.49 o 
  -2   7   8       24.13       23.04      5.13 o 
  -1   7   8      367.58      378.04     12.75 o 
   0   7   8       33.68       30.31      5.29 o 
   1   7   8       12.50       10.33      2.78 o 
   2   7   8      537.15      568.48     17.73 o 
   3   7   8     1129.69     1049.38     37.81 o 
   4   7   8        0.38        1.69      4.29 o 
   5   7   8       19.22       22.43      6.78 o 
   6   7   8       32.00       40.34      8.85 o 
  -2   8   8       78.96       85.67      9.27 o 
  -1   8   8       18.76       23.26      4.56 o 
   0   8   8       87.88       90.38      8.86 o 
   1   8   8      719.59      663.38     35.70 o 
   2   8   8       36.52       34.03      7.42 o 
   3   8   8      155.74      175.84     16.97 o 
   4   8   8       21.90       30.15      8.20 o 
   5   8   8        0.56        2.56      5.06 o 
   0   9   8        4.98        4.54      5.92 o 
   1   9   8      377.55      353.06     30.53 o 
   2   9   8      331.00      314.82     14.94 o 
   3   9   8        0.09       -0.66      5.57 o 
   4   9   8        1.77       -1.54      5.96 o 
  -4  -7   9      260.17      297.32     19.78 o 
  -3  -7   9       34.10       53.71      7.80 o 
  -2  -7   9      346.06      352.98     16.33 o 
  -1  -7   9      109.63      114.47     11.14 o 
   0  -7   9      137.59      140.80     12.37 o 
  -5  -6   9       15.17       10.90      4.24 o 
  -4  -6   9       26.47       29.13      4.48 o 
  -3  -6   9      175.70      191.44     10.45 o 
  -2  -6   9      216.14      238.26     13.77 o 
  -1  -6   9      668.28      637.88     21.87 o 
   0  -6   9       18.17        9.25      4.54 o 
   1  -6   9        1.39        3.49      4.24 o 
   2  -6   9       33.24       42.65      7.56 o 
  -6  -5   9        0.85        5.47      5.08 o 
  -5  -5   9      231.26      229.94     11.18 o 
  -4  -5   9       44.65       46.07      6.19 o 
  -3  -5   9      124.02      124.92      9.60 o 
  -2  -5   9        0.20        0.55      2.01 o 
  -1  -5   9      412.61      421.03     12.26 o 
   0  -5   9       60.56       62.26      7.52 o 
   1  -5   9        0.95        2.85      3.53 o 
   2  -5   9      673.58      661.97     28.14 o 
   3  -5   9      101.54      110.63     11.98 o 
  -6  -4   9        0.00       -3.04      3.04 o 
  -5  -4   9      128.33      130.48     11.99 o 
  -4  -4   9      115.47      101.03      7.05 o 
  -3  -4   9      175.86      171.68      8.50 o 
  -2  -4   9      370.07      369.65      9.79 o 
  -1  -4   9       53.13       53.41      4.32 o 
   0  -4   9      211.16      218.12      7.73 o 
   1  -4   9       24.35       23.24      3.70 o 
   2  -4   9       12.91       11.15      4.41 o 
   3  -4   9      702.63      693.84     22.92 o 
   4  -4   9       18.37       20.19      5.55 o 
  -6  -3   9      359.55      364.37     13.90 o 
  -5  -3   9      136.47      133.58      6.92 o 
  -4  -3   9        5.93       11.70      2.47 o 
  -3  -3   9     1204.79     1148.55     22.22 o 
  -2  -3   9      922.06      907.16     18.75 o 
  -1  -3   9       33.65       34.80      3.38 o 
   0  -3   9      204.50      184.82      7.45 o 
   1  -3   9      562.20      548.16     13.92 o 
   2  -3   9       24.48       25.77      3.69 o 
   3  -3   9       53.39       58.61      5.59 o 
   4  -3   9      199.74      205.38     10.24 o 
   5  -3   9        0.03        0.60      8.44 o 
  -6  -2   9      838.87      802.94     19.48 o 
  -5  -2   9       39.35       43.47      4.04 o 
  -4  -2   9      224.83      228.63      8.87 o 
  -3  -2   9      565.04      550.15     11.12 o 
  -2  -2   9       21.90       28.04      2.96 o 
  -1  -2   9       51.37       53.37      3.85 o 
   0  -2   9       90.01       88.14      5.57 o 
   1  -2   9      103.31      106.24      6.15 o 
   2  -2   9      974.85      948.08     19.44 o 
   3  -2   9      760.73      720.95     16.86 o 
   4  -2   9        7.06        1.28      3.51 o 
   5  -2   9       81.61       82.04      9.20 o 
  -7  -1   9        0.05        8.07      4.91 o 
  -6  -1   9      166.89      184.69      8.44 o 
  -5  -1   9      242.83      235.58      8.18 o 
  -4  -1   9        1.98        2.58      1.87 o 
  -3  -1   9      161.48      168.79      6.03 o 
  -2  -1   9      861.86      810.00     13.38 o 
  -1  -1   9        8.59       10.11      1.58 o 
   0  -1   9        8.87        3.71      1.85 o 
   1  -1   9      210.88      177.29      6.76 o 
   2  -1   9     1146.02     1037.28     19.86 o 
   3  -1   9        9.07        6.56      3.75 o 
   4  -1   9      556.83      533.33     18.86 o 
   5  -1   9       44.25       44.69     16.46 o 
   6  -1   9       47.04       53.79      8.33 o 
  -6   0   9        3.73        5.93      2.93 o 
  -5   0   9     1063.91     1008.78     18.30 o 
  -4   0   9        0.98        2.54      1.94 o 
  -3   0   9       80.40       95.04      4.90 o 
  -2   0   9      798.64      802.61     11.73 o 
  -1   0   9        9.63       16.09      1.73 o 
   0   0   9      599.63      591.64      9.78 o 
   1   0   9      261.98      274.42      6.67 o 
   2   0   9       53.86       61.86      4.41 o 
   3   0   9       26.29       28.33      3.45 o 
   4   0   9        2.95        0.57      3.43 o 
   5   0   9       95.10       83.15      9.00 o 
   6   0   9      435.95      493.09     30.27 o 
  -6   1   9        6.70        7.59      3.11 o 
  -5   1   9      168.93      191.00      9.31 o 
  -4   1   9      122.12      109.97      5.79 o 
  -3   1   9      111.07      106.29      6.18 o 
  -2   1   9      692.04      692.48     19.57 o 
  -1   1   9     1461.17     1490.47     18.32 o 
   0   1   9      144.37      150.71      5.38 o 
   1   1   9       52.33       47.77      2.82 o 
   2   1   9     1326.12     1359.47     18.81 o 
   3   1   9      793.50      785.21     15.93 o 
   4   1   9       96.58       96.41     26.58 o 
   5   1   9       30.39       35.94      6.05 o 
   6   1   9      175.62      200.50     15.28 o 
  -6   2   9       18.96       17.58      4.23 o 
  -5   2   9      142.10      133.72      8.88 o 
  -4   2   9       91.42       90.62      5.53 o 
  -3   2   9      240.84      243.90      7.01 o 
  -2   2   9       51.09       53.93      3.57 o 
  -1   2   9     2892.29     2960.55     35.73 o 
   0   2   9        0.04        0.95      1.35 o 
   1   2   9       95.96      116.12      3.76 o 
   2   2   9      255.89      239.24      5.93 o 
   3   2   9       64.46       68.86      5.69 o 
   4   2   9      256.63      267.64      9.13 o 
   5   2   9       25.93       24.78      3.90 o 
   6   2   9        0.63        2.77      5.99 o 
  -6   3   9        4.68        2.89      4.65 o 
  -5   3   9       62.87       82.67      8.78 o 
  -4   3   9        0.02        2.89      2.40 o 
  -3   3   9       35.28       32.27      4.21 o 
  -2   3   9      409.02      378.50      9.54 o 
  -1   3   9      296.82      248.57      6.82 o 
   0   3   9      572.49      543.64     11.31 o 
   1   3   9      267.91      272.86      8.64 o 
   2   3   9      235.56      211.64      6.49 o 
   3   3   9      685.59      617.33     16.28 o 
   4   3   9      464.62      434.18     13.12 o 
   5   3   9       58.15       66.41      5.85 o 
   6   3   9        0.24        1.43      3.06 o 
   7   3   9      200.86      241.49     16.39 o 
  -5   4   9       26.50       18.37      5.84 o 
  -4   4   9        5.53        8.71      3.80 o 
  -3   4   9      185.62      163.73     12.82 o 
  -2   4   9        6.64        2.19      3.90 o 
  -1   4   9      209.00      204.16      5.67 o 
   0   4   9     1117.30     1055.62     44.48 o 
   1   4   9      274.85      272.51     34.10 o 
   2   4   9      282.28      258.93      9.56 o 
   3   4   9     3043.26     2986.91     60.56 o 
   4   4   9       55.48       64.04      6.28 o 
   5   4   9       73.24       74.64     12.67 o 
   6   4   9       25.63       31.67      4.92 o 
   7   4   9       10.68       15.50      4.54 o 
  -5   5   9        2.23        8.51      6.58 o 
  -4   5   9      141.58      122.05     10.59 o 
  -3   5   9        0.53       -0.33      3.23 o 
  -2   5   9       37.03       46.73      6.16 o 
  -1   5   9       48.40       41.23      5.38 o 
   0   5   9       46.40       43.74      5.16 o 
   1   5   9       18.29       15.56      4.43 o 
   2   5   9      570.91      570.78     12.63 o 
   3   5   9      261.94      246.87     19.35 o 
   4   5   9     1878.54     1775.15     36.67 o 
   5   5   9      136.28      135.87      9.82 o 
   6   5   9       20.41       25.73      5.29 o 
  -4   6   9        6.94        6.67      4.44 o 
  -3   6   9      110.86      117.61     12.93 o 
  -2   6   9        0.11        6.87      3.47 o 
  -1   6   9      139.27      154.57     10.34 o 
   0   6   9        1.96        1.69      2.65 o 
   1   6   9      161.86      162.30      7.49 o 
   2   6   9      715.68      685.95     18.91 o 
   3   6   9        2.98        7.82      4.49 o 
   4   6   9      182.88      197.74     10.92 o 
   5   6   9       55.98       63.84      9.92 o 
   6   6   9      120.94      126.77     14.21 o 
  -3   7   9        2.28        9.35      6.86 o 
  -2   7   9       78.89       78.79     12.03 o 
  -1   7   9       14.35       15.50      4.29 o 
   0   7   9      203.15      194.30     11.46 o 
   1   7   9        6.95        3.79      2.77 o 
   2   7   9      292.92      313.50     12.87 o 
   3   7   9      382.38      349.28     19.96 o 
   4   7   9        2.95       14.36      5.65 o 
   5   7   9        4.68        7.61      5.11 o 
   6   7   9      740.30      826.96     35.40 o 
  -2   8   9      129.91      140.22     17.94 o 
  -1   8   9      536.95      550.00     19.85 o 
   0   8   9      143.85      141.20     10.99 o 
   1   8   9       54.70       41.68      6.30 o 
   2   8   9      247.57      237.13     13.17 o 
   3   8   9      237.83      212.45     18.36 o 
   4   8   9        2.44        2.76      4.95 o 
   5   8   9      113.06      121.28     15.28 o 
   0   9   9        2.11        7.70      6.44 o 
   1   9   9       58.40       54.27      7.44 o 
   2   9   9        3.75        7.56      4.38 o 
   3   9   9      121.68      107.02     14.11 o 
  -3  -7  10       48.58       44.91      9.72 o 
  -2  -7  10        7.92        2.01      4.20 o 
  -1  -7  10        4.59       15.17      4.83 o 
  -4  -6  10       22.00       30.41      4.71 o 
  -3  -6  10       20.36       21.78      4.00 o 
  -2  -6  10       93.86       97.05     13.13 o 
  -1  -6  10        5.10        3.24      6.48 o 
   0  -6  10       13.82        9.32      4.72 o 
   1  -6  10        7.31       15.36      5.47 o 
  -5  -5  10      705.43      744.53     26.06 o 
  -4  -5  10       10.93       13.68      3.73 o 
  -3  -5  10        0.29        2.91      2.81 o 
  -2  -5  10       38.18       35.22      4.01 o 
  -1  -5  10       74.29       62.77      5.10 o 
   0  -5  10        5.54        6.25      3.80 o 
   1  -5  10       61.18       59.07      7.93 o 
   2  -5  10      173.83      177.44     13.42 o 
   3  -5  10       73.32       77.59      9.78 o 
  -6  -4  10        0.00        0.97      3.42 o 
  -5  -4  10      132.61      147.07      9.48 o 
  -4  -4  10       22.20       27.16      4.17 o 
  -3  -4  10       80.71       88.87      6.62 o 
  -2  -4  10       90.58       89.20      5.74 o 
  -1  -4  10       20.98       18.64      3.03 o 
   0  -4  10       31.11       35.73      3.94 o 
   1  -4  10        0.03       -1.16      2.32 o 
   2  -4  10        6.47       10.31      3.61 o 
   3  -4  10      387.61      368.07     16.46 o 
   4  -4  10        6.19        0.06      8.28 o 
  -6  -3  10      144.85      146.29      7.88 o 
  -5  -3  10      135.98      138.66     11.71 o 
  -4  -3  10      363.36      345.71     11.42 o 
  -3  -3  10       19.83       14.25      4.09 o 
  -2  -3  10        0.25        0.43      1.73 o 
  -1  -3  10      402.61      400.89     10.26 o 
   0  -3  10        1.05        4.98      2.28 o 
   1  -3  10      546.76      506.86     15.28 o 
   2  -3  10       33.73       42.01      4.65 o 
   3  -3  10        0.82        1.33      3.33 o 
   4  -3  10      100.18      113.32     10.78 o 
  -6  -2  10       41.64       42.67      4.46 o 
  -5  -2  10       47.95       49.81      5.34 o 
  -4  -2  10     1724.00     1646.26     24.99 o 
  -3  -2  10      160.69      163.24      8.11 o 
  -2  -2  10       24.87       22.82      4.90 o 
  -1  -2  10      846.05      826.95     15.18 o 
   0  -2  10      412.75      393.52     11.11 o 
   1  -2  10       19.08       20.34      3.19 o 
   2  -2  10        8.22        6.85      2.46 o 
   3  -2  10       12.78       15.65      3.32 o 
   4  -2  10       94.85       99.56     14.75 o 
   5  -2  10        8.06        7.84      4.74 o 
  -6  -1  10        0.35       -1.25      2.35 o 
  -5  -1  10       27.60       22.94      3.25 o 
  -4  -1  10       12.93       14.48      2.58 o 
  -3  -1  10     1465.99     1403.47     21.22 o 
  -2  -1  10      845.93      768.66     17.24 o 
  -1  -1  10      378.82      380.98     11.21 o 
   0  -1  10     1912.53     1931.12     38.77 o 
   1  -1  10      292.60      314.69      9.54 o 
   2  -1  10      242.72      235.90     10.07 o 
   3  -1  10       56.51       43.56      4.57 o 
   4  -1  10        6.44        3.76      3.60 o 
   5  -1  10       10.10        8.25      4.47 o 
  -6   0  10       80.17       93.19      6.25 o 
  -5   0  10        7.73       14.56      2.90 o 
  -4   0  10      355.98      333.06      9.01 o 
  -3   0  10       43.72       38.36      5.38 o 
  -2   0  10      470.74      471.02     15.42 o 
  -1   0  10      386.68      376.04      7.21 o 
   0   0  10     1322.35     1294.12     22.48 o 
   1   0  10      385.56      420.72     10.75 o 
   2   0  10        9.66       11.18      2.54 o 
   3   0  10      817.59      731.33     30.62 o 
   4   0  10        3.38        5.81      3.52 o 
   5   0  10       70.88       65.33      8.18 o 
   6   0  10       80.02       75.72     16.56 o 
  -6   1  10      140.63      168.45     11.12 o 
  -5   1  10       12.06       19.52      3.01 o 
  -4   1  10        0.11        0.58      1.85 o 
  -3   1  10        0.38        1.18      1.68 o 
  -2   1  10        1.33       -0.37      1.60 o 
  -1   1  10      894.33      866.73     12.55 o 
   0   1  10      230.81      233.94      5.91 o 
   1   1  10     1294.51     1277.11     18.07 o 
   2   1  10      714.27      650.98     13.95 o 
   3   1  10       64.27       60.91      7.98 o 
   4   1  10      316.60      298.46     14.70 o 
   5   1  10        0.36        1.78      3.30 o 
   6   1  10       86.78       97.28     10.75 o 
  -6   2  10       34.58       33.86      4.53 o 
  -5   2  10      631.12      652.28     14.41 o 
  -4   2  10        0.31       -0.03      2.28 o 
  -3   2  10        0.81        2.41      1.73 o 
  -2   2  10     1713.91     1668.23     23.28 o 
  -1   2  10     1035.89     1067.14     14.64 o 
   0   2  10        0.60        1.90      1.34 o 
   1   2  10       21.29       22.41      2.05 o 
   2   2  10      161.18      140.47      4.80 o 
   3   2  10     1087.34     1043.54     19.79 o 
   4   2  10      601.02      568.89     14.38 o 
   5   2  10      214.53      235.70     14.49 o 
   6   2  10       15.65       21.40      5.35 o 
  -5   3  10      437.97      434.72     17.17 o 
  -4   3  10      133.71      121.28     12.91 o 
  -3   3  10      277.41      262.57      8.77 o 
  -2   3  10        5.57        3.54      1.64 o 
  -1   3  10      176.51      182.37      5.71 o 
   0   3  10      246.64      259.33      7.56 o 
   1   3  10      243.36      235.79      5.84 o 
   2   3  10       38.57       38.34      4.25 o 
   3   3  10     1799.96     1710.28     33.52 o 
   4   3  10     1279.98     1260.58     24.23 o 
   5   3  10      443.56      449.15     13.46 o 
   6   3  10       53.85       62.80      8.77 o 
  -5   4  10      146.43      164.95     12.69 o 
  -4   4  10      280.62      248.68     14.71 o 
  -3   4  10       13.48        6.57      4.06 o 
  -2   4  10      872.11      816.69     39.12 o 
  -1   4  10      507.91      483.70      9.81 o 
   0   4  10      173.91      176.90      6.44 o 
   1   4  10      156.20      138.25      5.07 o 
   2   4  10        2.88        0.44      2.27 o 
   3   4  10      148.52      146.34     13.42 o 
   4   4  10      125.20      149.28      9.27 o 
   5   4  10      270.14      266.32     10.93 o 
   6   4  10       40.91       36.90      5.23 o 
  -4   5  10      229.62      215.19     13.91 o 
  -3   5  10       11.13       22.70      7.68 o 
  -2   5  10       26.07       26.49      4.90 o 
  -1   5  10      264.99      254.65     11.12 o 
   0   5  10      928.20      863.31     21.52 o 
   1   5  10        3.61        7.79      3.53 o 
   2   5  10       90.99      105.14      5.86 o 
   3   5  10      150.56      150.75     21.49 o 
   4   5  10      166.98      176.40     18.75 o 
   5   5  10       21.43       29.09     10.15 o 
   6   5  10       46.51       52.23      6.19 o 
  -4   6  10      100.28       91.27     12.99 o 
  -3   6  10        1.60        8.46      3.90 o 
  -2   6  10      536.41      566.81     19.04 o 
  -1   6  10      321.43      327.31     13.40 o 
   0   6  10     1561.37     1479.63     32.55 o 
   1   6  10       19.92       23.05      4.16 o 
   2   6  10       92.59       95.12      7.81 o 
   3   6  10      163.41      167.03     14.58 o 
   4   6  10       83.97       81.63      7.62 o 
   5   6  10        0.68        1.05      3.28 o 
   6   6  10        0.79        4.84      4.06 o 
  -3   7  10       61.21       56.33      7.94 o 
  -2   7  10      451.89      433.03     39.63 o 
  -1   7  10      256.28      279.57     13.84 o 
   0   7  10      235.77      263.71     13.99 o 
   1   7  10       30.56       34.99     10.24 o 
   2   7  10      203.52      198.73     20.57 o 
   3   7  10       12.54        7.14      5.13 o 
   4   7  10       94.33      122.61     14.31 o 
   5   7  10      119.46      137.75     15.13 o 
  -1   8  10      271.61      299.29     17.37 o 
   0   8  10       92.68       91.57      8.97 o 
   1   8  10        2.92        5.69      3.68 o 
   2   8  10      643.67      627.99     20.30 o 
   3   8  10       42.38       47.56      9.54 o 
   4   8  10       97.40      137.82     16.00 o 
   5   8  10        0.07        1.01      5.52 o 
   1   9  10       59.23       49.28      7.41 o 
   2   9  10       30.45       35.61     11.28 o 
   3   9  10      221.54      223.81     20.58 o 
  -4  -6  11      270.03      292.23     12.39 o 
  -3  -6  11      124.87      137.80      9.13 o 
  -2  -6  11        8.18        4.92      4.34 o 
  -1  -6  11       33.37       35.72      6.45 o 
   0  -6  11      245.87      261.92     20.44 o 
   1  -6  11        0.15        2.95      5.37 o 
  -5  -5  11      190.14      218.82     14.85 o 
  -4  -5  11        1.86        3.35      3.07 o 
  -3  -5  11      504.92      505.33     14.89 o 
  -2  -5  11       17.58       33.70      3.99 o 
  -1  -5  11       58.19       58.69      5.08 o 
   0  -5  11      145.07      153.90     11.96 o 
   1  -5  11      115.80      127.99     16.81 o 
   2  -5  11       11.64       12.95      6.26 o 
  -5  -4  11       18.40       21.68      4.16 o 
  -4  -4  11       64.05       66.59      6.32 o 
  -3  -4  11      258.42      265.08     10.48 o 
  -2  -4  11       16.06       12.55      3.63 o 
  -1  -4  11      727.73      703.07     20.06 o 
   0  -4  11      330.32      318.73      9.71 o 
   1  -4  11       46.31       53.02      5.52 o 
   2  -4  11       51.30       61.64      8.86 o 
   3  -4  11       29.09       27.60      6.46 o 
  -6  -3  11       65.72       64.73      6.74 o 
  -5  -3  11      203.88      193.78     10.42 o 
  -4  -3  11       45.75       46.27      5.06 o 
  -3  -3  11      168.59      159.11      8.89 o 
  -2  -3  11       90.45       93.69      8.46 o 
  -1  -3  11      705.21      681.84     14.43 o 
   0  -3  11      484.79      451.60     27.08 o 
   1  -3  11     1138.18     1022.26     21.74 o 
   2  -3  11      252.35      240.11     20.41 o 
   3  -3  11       90.72       82.26      6.93 o 
   4  -3  11       38.20       40.77      7.07 o 
  -6  -2  11       32.26       38.60      4.47 o 
  -5  -2  11      250.75      249.35     10.86 o 
  -4  -2  11       17.71       16.81      5.11 o 
  -3  -2  11      439.50      433.47     12.85 o 
  -2  -2  11       94.70       92.63      6.42 o 
  -1  -2  11       75.49       68.90      5.73 o 
   0  -2  11      271.06      259.59     13.91 o 
   1  -2  11      531.34      511.56     13.65 o 
   2  -2  11      368.94      364.31     11.96 o 
   3  -2  11      439.85      451.85     13.43 o 
   4  -2  11       15.56       19.89      5.52 o 
   5  -2  11      189.06      199.26     20.79 o 
  -6  -1  11        3.46        3.22      2.67 o 
  -5  -1  11      178.41      206.10      8.60 o 
  -4  -1  11      702.14      660.04     24.52 o 
  -3  -1  11       18.39       19.45      3.44 o 
  -2  -1  11      110.44      101.60      8.03 o 
  -1  -1  11        1.25        2.36      1.62 o 
   0  -1  11      717.35      696.06     15.66 o 
   1  -1  11       31.88       28.12      3.69 o 
   2  -1  11       89.41      109.93      9.81 o 
   3  -1  11        0.13       -0.38      2.02 o 
   4  -1  11      105.31      108.43     14.65 o 
   5  -1  11      265.81      270.22     31.56 o 
  -6   0  11       50.72       54.24      5.00 o 
  -5   0  11        4.72        7.38      2.55 o 
  -4   0  11     1358.00     1415.56     22.55 o 
  -3   0  11       56.68       51.01      4.00 o 
  -2   0  11       11.15       11.41      2.10 o 
  -1   0  11      100.63       96.43      7.23 o 
   0   0  11       93.75       84.82      7.18 o 
   1   0  11       21.55       22.17      3.20 o 
   2   0  11      103.63      109.36      7.94 o 
   3   0  11      585.85      504.74     18.12 o 
   4   0  11     1097.39     1058.89     29.67 o 
   5   0  11      101.63      100.77     10.36 o 
   6   0  11      252.31      279.73     23.24 o 
  -6   1  11       81.24       82.35      7.75 o 
  -5   1  11      150.37      151.48      7.57 o 
  -4   1  11        6.49       10.15      2.40 o 
  -3   1  11     1131.31     1082.38     18.07 o 
  -2   1  11        1.23        4.34      1.73 o 
  -1   1  11      183.29      188.94      5.20 o 
   0   1  11      533.79      514.86     11.04 o 
   1   1  11      111.12      110.48      5.95 o 
   2   1  11       29.40       30.09      3.50 o 
   3   1  11        0.05        0.78      2.91 o 
   4   1  11     1818.56     1751.32     41.18 o 
   5   1  11      340.77      353.75     16.64 o 
   6   1  11      159.71      146.40     23.62 o 
  -6   2  11        8.87        5.01      6.47 o 
  -5   2  11      552.84      574.07     13.67 o 
  -4   2  11      159.46      154.92      8.46 o 
  -3   2  11      774.22      690.19     13.60 o 
  -2   2  11       71.95       61.50      4.07 o 
  -1   2  11        6.54        5.33      1.47 o 
   0   2  11     1085.29     1036.48     16.19 o 
   1   2  11       28.80       31.63      2.33 o 
   2   2  11      543.07      516.71     10.08 o 
   3   2  11      293.17      282.68     33.70 o 
   4   2  11       38.47       52.12      8.15 o 
   5   2  11      658.72      657.18     23.25 o 
   6   2  11       62.13       63.86      8.77 o 
  -5   3  11       52.46       62.32      8.15 o 
  -4   3  11      263.76      264.95     22.73 o 
  -3   3  11      269.52      255.20      7.92 o 
  -2   3  11       99.22       80.78      4.65 o 
  -1   3  11       81.22       89.06      6.21 o 
   0   3  11      642.64      644.51     13.51 o 
   1   3  11     1385.62     1338.76     29.67 o 
   2   3  11      277.78      256.46      9.56 o 
   3   3  11      159.20      161.70      7.35 o 
   4   3  11      331.03      310.37     14.93 o 
   5   3  11       87.78      102.64     10.15 o 
   6   3  11      103.85      105.57     11.40 o 
  -5   4  11      100.73      121.59     12.14 o 
  -4   4  11      124.53      120.86     10.41 o 
  -3   4  11      141.36      129.52      9.91 o 
  -2   4  11       61.94       61.65      6.77 o 
  -1   4  11     1623.04     1571.44     22.59 o 
   0   4  11      551.84      511.12     12.10 o 
   1   4  11      689.04      667.82     13.89 o 
   2   4  11       39.52       40.57      4.71 o 
   3   4  11        0.25        5.21      2.84 o 
   4   4  11      123.21      134.87      9.11 o 
   5   4  11       21.11       19.81      7.01 o 
   6   4  11       41.32       41.66      8.20 o 
  -4   5  11        2.97        7.84      4.55 o 
  -3   5  11        5.55        3.39      3.61 o 
  -2   5  11      295.86      292.81     12.85 o 
  -1   5  11      478.11      434.20     15.15 o 
   0   5  11      890.58      861.50     21.82 o 
   1   5  11      144.62      142.81      6.72 o 
   2   5  11        0.51        0.26      1.82 o 
   3   5  11      280.49      281.26     11.24 o 
   4   5  11        5.27        6.66      3.96 o 
   5   5  11      136.58      173.86     11.35 o 
   6   5  11       82.16       93.58      7.95 o 
  -3   6  11       59.42       53.38     12.74 o 
  -2   6  11       57.00       60.63      7.33 o 
  -1   6  11       25.42       22.70      4.63 o 
   0   6  11      437.87      451.54     20.18 o 
   1   6  11        0.03       -1.01      2.39 o 
   2   6  11      159.68      166.66     10.08 o 
   3   6  11      763.89      700.76     28.76 o 
   4   6  11        6.58       12.64      4.00 o 
   5   6  11      288.91      283.97     12.95 o 
   6   6  11        5.67        9.78      4.66 o 
  -2   7  11        8.65        3.59      4.10 o 
  -1   7  11        1.00        3.89      5.52 o 
   0   7  11       41.16       38.98      9.12 o 
   1   7  11        9.15       15.86      5.15 o 
   2   7  11        3.42        4.29      3.39 o 
   3   7  11        6.99       11.85      5.40 o 
   4   7  11      573.36      578.43     28.00 o 
   5   7  11       81.99       94.82     12.95 o 
  -1   8  11       17.48       18.48      5.29 o 
   0   8  11        7.42        0.44      3.94 o 
   1   8  11       53.40       68.87      8.01 o 
   2   8  11      195.08      188.38     12.26 o 
   3   8  11        0.57        5.26      5.40 o 
   4   8  11      373.30      437.02     25.27 o 
   2   9  11       16.94       20.31     11.61 o 
  -3  -6  12      193.72      179.89     10.59 o 
  -2  -6  12        8.42       12.28      8.35 o 
  -1  -6  12        8.30       14.29      5.05 o 
   0  -6  12      504.45      509.19     21.32 o 
  -4  -5  12      147.00      165.74     10.15 o 
  -3  -5  12       73.09       77.98      7.63 o 
  -2  -5  12        2.96       -0.78      2.67 o 
  -1  -5  12        1.29        1.58      3.52 o 
   0  -5  12      207.16      193.07     22.96 o 
   1  -5  12      257.15      233.93     15.29 o 
   2  -5  12       11.31       34.17     12.10 o 
  -5  -4  12       15.33       25.91      4.98 o 
  -4  -4  12      363.09      380.26     13.33 o 
  -3  -4  12      149.95      134.21      8.64 o 
  -2  -4  12        8.25        9.61      3.22 o 
  -1  -4  12       95.99       90.16      7.20 o 
   0  -4  12        7.87        7.78      2.60 o 
   1  -4  12      271.25      288.91     11.39 o 
   2  -4  12        5.14        4.39      3.25 o 
   3  -4  12       69.51       86.19     33.92 o 
  -5  -3  12      132.47      153.29     16.51 o 
  -4  -3  12       74.78       70.40      6.50 o 
  -3  -3  12      666.29      662.18     17.10 o 
  -2  -3  12        8.92        5.51      2.73 o 
  -1  -3  12      160.94      164.27      9.26 o 
   0  -3  12       12.91       18.80      3.11 o 
   1  -3  12      166.87      166.93      9.02 o 
   2  -3  12      103.29       94.72      7.16 o 
   3  -3  12       28.27       27.68      4.44 o 
   4  -3  12       21.63       30.05      8.48 o 
  -6  -2  12       59.48       76.90      7.41 o 
  -5  -2  12       59.42       84.02      7.11 o 
  -4  -2  12        6.43       15.33      3.96 o 
  -3  -2  12      709.42      668.00     16.79 o 
  -2  -2  12      124.20      114.12      7.41 o 
  -1  -2  12      118.49      109.96      6.21 o 
   0  -2  12      219.03      196.63      8.98 o 
   1  -2  12       43.65       47.87      5.08 o 
   2  -2  12      295.74      303.99     10.81 o 
   3  -2  12       81.01       84.94      6.89 o 
   4  -2  12       50.18       47.40      7.73 o 
  -6  -1  12        9.19        9.84      3.23 o 
  -5  -1  12       31.98       36.36      4.07 o 
  -4  -1  12       37.05       48.18      5.07 o 
  -3  -1  12      409.55      401.60     18.42 o 
  -2  -1  12      623.40      579.25     14.64 o 
  -1  -1  12      295.20      300.09      8.66 o 
   0  -1  12        3.10        4.52      2.38 o 
   1  -1  12     1426.21     1305.48     24.82 o 
   2  -1  12       28.26       25.98      3.77 o 
   3  -1  12       12.12       20.67      4.85 o 
   4  -1  12      171.07      146.77     22.87 o 
   5  -1  12      614.99      579.60     33.49 o 
  -6   0  12        8.27       20.80      3.73 o 
  -5   0  12      151.30      147.72      7.77 o 
  -4   0  12     1354.78     1332.87     22.22 o 
  -3   0  12        0.68        3.09      1.95 o 
  -2   0  12     1469.44     1389.92     25.45 o 
  -1   0  12        7.96        6.98      1.98 o 
   0   0  12      225.88      221.80      8.09 o 
   1   0  12      139.02      113.12      6.54 o 
   2   0  12      579.92      579.97     14.39 o 
   3   0  12      123.63      119.52     17.87 o 
   4   0  12      119.54      120.31     11.00 o 
   5   0  12       41.97       48.72     11.81 o 
  -5   1  12       10.13       11.27      4.12 o 
  -4   1  12       18.15       26.23      3.38 o 
  -3   1  12      494.59      434.49     16.34 o 
  -2   1  12      150.25      156.85      6.10 o 
  -1   1  12      222.68      220.33      6.86 o 
   0   1  12     2267.73     2315.85     36.46 o 
   1   1  12      263.18      254.66      8.56 o 
   2   1  12       10.25       12.86      2.83 o 
   3   1  12        1.89        4.00      3.18 o 
   4   1  12      190.22      206.12     13.73 o 
   5   1  12      274.56      288.72     16.81 o 
  -5   2  12      116.41      121.24      7.32 o 
  -4   2  12      222.93      239.14      8.64 o 
  -3   2  12      155.09      143.28      9.44 o 
  -2   2  12      370.75      355.16      8.91 o 
  -1   2  12        3.46        7.08      1.69 o 
   0   2  12     1148.85     1126.47     17.54 o 
   1   2  12      473.41      463.29     11.76 o 
   2   2  12     1134.93     1036.11     26.79 o 
   3   2  12       12.36        1.13      5.36 o 
   4   2  12      402.76      408.98     23.24 o 
   5   2  12      143.95      153.56     12.77 o 
   6   2  12       83.42       81.06     10.24 o 
  -5   3  12       27.07       24.80      6.10 o 
  -4   3  12        0.80        4.48      3.94 o 
  -3   3  12        0.01       -0.33      2.35 o 
  -2   3  12      263.34      275.95      7.79 o 
  -1   3  12      373.94      373.31     12.59 o 
   0   3  12        0.13        4.47      1.86 o 
   1   3  12     1013.71      991.86     15.28 o 
   2   3  12       14.04       11.42      2.53 o 
   3   3  12      269.48      265.36     19.22 o 
   4   3  12      125.06      142.81     24.35 o 
   5   3  12       11.46       12.87      4.96 o 
   6   3  12       60.31       41.35      7.68 o 
  -4   4  12      110.47      121.27     10.59 o 
  -3   4  12      400.70      370.55     15.18 o 
  -2   4  12      253.50      270.82     16.14 o 
  -1   4  12      309.67      295.40      8.06 o 
   0   4  12      147.10      135.95      6.60 o 
   1   4  12      229.86      234.52      6.60 o 
   2   4  12       49.49       43.70      5.34 o 
   3   4  12        6.79       10.79      5.77 o 
   4   4  12       41.19       45.51      7.66 o 
   5   4  12      417.71      419.42     18.10 o 
   6   4  12       52.44       61.19     14.68 o 
  -4   5  12       31.96       41.62      7.62 o 
  -3   5  12      492.65      468.33     17.87 o 
  -2   5  12        0.05        3.21      3.37 o 
  -1   5  12        9.50        6.64      4.60 o 
   0   5  12        0.75       -1.00      2.67 o 
   1   5  12      228.92      209.25      8.92 o 
   2   5  12      494.02      469.86     11.90 o 
   3   5  12       42.19       37.49      5.13 o 
   4   5  12      131.04      110.47     13.76 o 
   5   5  12      781.49      873.36     24.46 o 
   6   5  12      120.58      135.56     12.76 o 
  -3   6  12        0.12        1.89      4.29 o 
  -2   6  12      429.72      422.97     16.84 o 
  -1   6  12      329.66      343.61     21.54 o 
   0   6  12       24.64       20.96      4.61 o 
   1   6  12       77.88       78.49      7.34 o 
   2   6  12      199.07      217.86     15.55 o 
   3   6  12       12.51       14.36      5.49 o 
   4   6  12        9.44       12.42      5.81 o 
   5   6  12      183.19      194.46     12.35 o 
  -2   7  12       66.55       66.22     14.83 o 
  -1   7  12       37.93       44.80      6.65 o 
   0   7  12      132.88      162.61     11.07 o 
   1   7  12       13.31       24.08      4.78 o 
   2   7  12        2.28        3.13      3.29 o 
   3   7  12        8.39       10.67      5.92 o 
   4   7  12      180.63      198.05     18.13 o 
   5   7  12       30.26       35.75      8.65 o 
  -1   8  12       25.73       26.91      9.51 o 
   0   8  12      438.82      426.78     25.83 o 
   1   8  12        2.01       10.81      4.22 o 
   2   8  12      266.44      281.64     14.75 o 
   3   8  12      139.59      190.02     18.38 o 
   4   8  12      192.99      220.43     20.31 o 
  -3  -5  13      258.88      259.33     12.37 o 
  -2  -5  13      497.34      477.74     25.62 o 
  -1  -5  13        0.02        4.69      2.94 o 
   0  -5  13       17.23       14.08      6.50 o 
   1  -5  13       42.95       63.22     16.73 o 
  -4  -4  13       12.68       16.11      4.06 o 
  -3  -4  13      297.54      311.84     11.95 o 
  -2  -4  13      384.24      358.02     14.99 o 
  -1  -4  13      235.59      234.82      9.80 o 
   0  -4  13      244.35      238.97      9.97 o 
   1  -4  13       14.26       20.67      5.43 o 
   2  -4  13      178.77      182.78     10.58 o 
  -5  -3  13       49.16       58.43      6.93 o 
  -4  -3  13      110.53      109.28     12.12 o 
  -3  -3  13      249.60      251.88     11.06 o 
  -2  -3  13       16.01       21.38      3.83 o 
  -1  -3  13      151.73      145.57     10.49 o 
   0  -3  13       51.05       51.62      4.80 o 
   1  -3  13      197.32      178.84      9.77 o 
   2  -3  13      311.56      318.12     12.23 o 
   3  -3  13       24.19       24.61      4.79 o 
  -5  -2  13       69.20       63.29      6.44 o 
  -4  -2  13        0.99        0.76      2.83 o 
  -3  -2  13       86.76       90.99      7.07 o 
  -2  -2  13      466.88      458.63     19.45 o 
  -1  -2  13       32.96       36.06      3.94 o 
   0  -2  13      259.86      235.17     10.43 o 
   1  -2  13      300.31      321.94     11.30 o 
   2  -2  13      114.27      115.54      7.95 o 
   3  -2  13      332.90      352.49     16.56 o 
   4  -2  13       34.76       41.87      7.67 o 
  -5  -1  13       12.44       11.94      3.69 o 
  -4  -1  13        1.50       -2.47      2.61 o 
  -3  -1  13        4.06        6.35      2.51 o 
  -2  -1  13      607.69      595.91     17.84 o 
  -1  -1  13      105.23      107.84      6.15 o 
   0  -1  13        1.92        0.61      2.32 o 
   1  -1  13     1187.45     1181.29     23.92 o 
   2  -1  13       94.92       99.22      7.03 o 
   3  -1  13      244.75      243.92     16.64 o 
   4  -1  13      209.38      215.29     19.17 o 
  -5   0  13       86.28       90.56      6.35 o 
  -4   0  13       81.84       77.26      6.53 o 
  -3   0  13      221.81      228.20     11.18 o 
  -2   0  13      172.34      162.24      8.44 o 
  -1   0  13       53.75       44.88      3.96 o 
   0   0  13       75.89       67.43      5.50 o 
   1   0  13      113.16       90.31      6.33 o 
   2   0  13      914.93      849.64     22.63 o 
   3   0  13        7.28        6.88      3.65 o 
   4   0  13        0.00        0.43      4.27 o 
   5   0  13      771.02      745.67     26.65 o 
  -5   1  13        0.04        7.55      2.74 o 
  -4   1  13       46.84       60.84      4.92 o 
  -3   1  13       72.46       78.37      7.73 o 
  -2   1  13      747.88      702.58     22.35 o 
  -1   1  13      202.38      223.99      8.61 o 
   0   1  13      542.81      524.03     17.14 o 
   1   1  13        2.51        6.53      2.29 o 
   2   1  13       73.49       84.30      5.96 o 
   3   1  13       35.73       38.65      6.33 o 
   4   1  13      242.32      229.49     14.94 o 
   5   1  13      307.59      314.52     18.41 o 
  -5   2  13      693.86      709.98     25.11 o 
  -4   2  13      856.77      844.88     16.85 o 
  -3   2  13        0.24        4.29      2.13 o 
  -2   2  13      210.84      216.89     12.13 o 
  -1   2  13        0.16       -0.58      1.62 o 
   0   2  13        1.07        1.40      2.07 o 
   1   2  13        9.28        8.86      2.56 o 
   2   2  13      117.89      118.74      9.55 o 
   3   2  13       67.06       67.91      8.04 o 
   4   2  13       22.26       15.93      4.96 o 
   5   2  13        8.56       21.48      5.75 o 
  -5   3  13        4.62        5.33      5.19 o 
  -4   3  13       15.45       16.88      5.14 o 
  -3   3  13      511.61      491.85     11.76 o 
  -2   3  13       89.01       97.70      5.63 o 
  -1   3  13        6.08        4.11      1.99 o 
   0   3  13      746.11      737.49     13.77 o 
   1   3  13      333.03      315.70      7.06 o 
   2   3  13       50.87       66.85      7.27 o 
   3   3  13      175.71      165.12     12.29 o 
   4   3  13      283.42      289.38     40.64 o 
   5   3  13        4.98        2.98      5.37 o 
  -4   4  13        2.27        6.22      4.66 o 
  -3   4  13      646.04      657.41     21.31 o 
  -2   4  13      142.51      157.25     10.88 o 
  -1   4  13      165.59      161.08     20.98 o 
   0   4  13      305.24      341.32     12.39 o 
   1   4  13       66.74       70.95      4.34 o 
   2   4  13      576.03      519.38     15.81 o 
   3   4  13       66.48       52.45      5.09 o 
   4   4  13        0.00        0.97      3.54 o 
   5   4  13      182.06      174.74     13.57 o 
  -3   5  13      309.02      308.98     15.26 o 
  -2   5  13      111.68      109.91     15.14 o 
  -1   5  13       34.52       36.01      5.71 o 
   0   5  13       61.53       54.64      7.16 o 
   1   5  13      234.03      265.78     11.01 o 
   2   5  13       45.07       56.23      6.09 o 
   3   5  13      157.22      169.66     10.03 o 
   4   5  13       25.64       29.54      5.18 o 
   5   5  13      179.87      165.32     13.22 o 
  -3   6  13       20.08       14.63      5.30 o 
  -2   6  13      575.52      566.07     25.97 o 
  -1   6  13       44.50       44.09      6.41 o 
   0   6  13        2.67        1.63      4.28 o 
   1   6  13      531.47      535.96     17.31 o 
   2   6  13        8.55        7.50      3.24 o 
   3   6  13       78.64       79.09     10.87 o 
   4   6  13        3.57        5.60      5.13 o 
   5   6  13        1.90        3.49      3.89 o 
  -2   7  13      198.37      208.49     14.23 o 
  -1   7  13       11.06        9.73      4.83 o 
   0   7  13      126.65      112.30      9.69 o 
   1   7  13      291.03      296.70     13.77 o 
   2   7  13      445.31      445.08     16.29 o 
   3   7  13       35.50       20.12      7.03 o 
   4   7  13        1.34       -2.04      4.63 o 
   0   8  13       74.18       84.51     13.62 o 
   1   8  13       13.82       14.39      4.78 o 
   2   8  13      889.78      911.13     26.01 o 
   3   8  13        0.36        1.10      5.73 o 
  -2  -5  14      287.57      319.51     12.86 o 
  -1  -5  14        7.27       11.44      3.67 o 
  -4  -4  14        0.23        0.41      3.36 o 
  -3  -4  14       10.13        7.61      3.78 o 
  -2  -4  14        6.35       14.62      4.69 o 
  -1  -4  14      411.32      414.81     14.48 o 
   0  -4  14       59.13       54.87      5.42 o 
   1  -4  14       23.64       16.35      6.53 o 
  -4  -3  14        4.90       13.03      4.00 o 
  -3  -3  14       22.63       25.35      4.42 o 
  -2  -3  14      141.23      135.66     11.13 o 
  -1  -3  14      201.34      191.65      9.01 o 
   0  -3  14        2.02        3.91      2.53 o 
   1  -3  14        0.52        2.87      3.08 o 
   2  -3  14      172.75      192.67     10.78 o 
  -5  -2  14      350.53      397.40     17.68 o 
  -4  -2  14        1.33        1.94      6.95 o 
  -3  -2  14        0.27        0.26      2.65 o 
  -2  -2  14      270.89      261.48     11.05 o 
  -1  -2  14      226.56      218.70      9.04 o 
   0  -2  14       77.70       82.03      8.43 o 
   1  -2  14      152.13      150.71      9.96 o 
   2  -2  14       10.79       11.16      3.60 o 
   3  -2  14      658.74      707.32     47.76 o 
  -5  -1  14       34.72       39.85      5.30 o 
  -4  -1  14       30.05       34.78      4.91 o 
  -3  -1  14      414.59      397.42     14.91 o 
  -2  -1  14       56.26       55.87      5.52 o 
  -1  -1  14      880.24      858.17     19.61 o 
   0  -1  14        0.25        2.67      3.20 o 
   1  -1  14       31.31       34.72      4.60 o 
   2  -1  14        0.21        3.09      2.89 o 
   3  -1  14      104.07      106.64     10.53 o 
   4  -1  14      224.37      232.81     31.39 o 
  -5   0  14       16.79       12.08      3.89 o 
  -4   0  14       50.32       60.95      5.98 o 
  -3   0  14      287.87      282.10     10.86 o 
  -2   0  14      248.23      235.78     10.00 o 
  -1   0  14      580.96      564.48     21.99 o 
   0   0  14       51.63       51.76      5.10 o 
   1   0  14      264.33      264.58     17.30 o 
   2   0  14       66.94       83.97     12.40 o 
   3   0  14       14.83       14.52      4.62 o 
   4   0  14       88.29       88.33     19.17 o 
  -5   1  14        1.05        1.77      2.85 o 
  -4   1  14      136.00      128.52      8.55 o 
  -3   1  14       84.85       89.20      9.35 o 
  -2   1  14      438.29      432.01     12.72 o 
  -1   1  14       12.41       20.12      3.64 o 
   0   1  14      244.09      233.88      9.07 o 
   1   1  14      791.93      784.85     17.91 o 
   2   1  14        1.26        4.98      3.44 o 
   3   1  14       91.04       98.30     11.98 o 
   4   1  14        2.80        4.56      4.06 o 
   5   1  14        9.13       12.19      5.51 o 
  -5   2  14      251.77      251.34     11.95 o 
  -4   2  14      205.79      198.89      8.73 o 
  -3   2  14        2.32        2.25      2.26 o 
  -2   2  14      641.16      650.01     16.00 o 
  -1   2  14       47.84       49.58      4.81 o 
   0   2  14       35.62       39.51      4.29 o 
   1   2  14       43.05       50.04      4.87 o 
   2   2  14      425.72      429.44     16.71 o 
   3   2  14       29.79       28.27     10.65 o 
   4   2  14       62.99       73.11      9.13 o 
   5   2  14        0.79        4.51      4.72 o 
  -4   3  14        3.44        6.08      4.62 o 
  -3   3  14       12.16       13.24      3.06 o 
  -2   3  14      183.18      189.89      7.66 o 
  -1   3  14      720.21      753.85     15.34 o 
   0   3  14       28.21       37.00      4.15 o 
   1   3  14       20.87       27.53      3.78 o 
   2   3  14       82.60       88.24      8.60 o 
   3   3  14       19.70       27.30      5.62 o 
   4   3  14      178.92      179.54     32.07 o 
   5   3  14       24.06       20.14      7.17 o 
  -4   4  14      115.81      125.35     14.49 o 
  -3   4  14       88.02      101.02      9.71 o 
  -2   4  14        0.16        8.09      3.88 o 
  -1   4  14      585.38      596.64     14.82 o 
   0   4  14        4.17        1.03      1.99 o 
   1   4  14       37.64       34.80      3.91 o 
   2   4  14      635.03      638.58     20.57 o 
   3   4  14      514.54      509.56     30.84 o 
   4   4  14       51.16       51.34      7.66 o 
   5   4  14        0.08       -0.44      4.31 o 
  -3   5  14       37.27       47.11      7.41 o 
  -2   5  14        3.20        1.95      6.32 o 
  -1   5  14        0.01        0.34      3.70 o 
   0   5  14       31.82       33.73      5.72 o 
   1   5  14       79.97       87.24      7.54 o 
   2   5  14      185.79      192.31     10.68 o 
   3   5  14      780.72      762.58     21.39 o 
   4   5  14       21.28       26.39      5.78 o 
   5   5  14        5.57        8.56      6.70 o 
  -2   6  14        0.18        1.49      4.33 o 
  -1   6  14      135.52      123.43     10.38 o 
   0   6  14      204.82      198.27     11.88 o 
   1   6  14      688.29      665.25     38.89 o 
   2   6  14       59.78       61.63      6.85 o 
   3   6  14      269.07      272.53     17.22 o 
   4   6  14        1.97        7.55      5.65 o 
  -1   7  14       83.81       86.86      9.02 o 
   0   7  14       28.45       40.24      9.89 o 
   1   7  14       54.40       59.89      7.36 o 
   2   7  14      259.53      269.78     20.31 o 
   3   7  14      189.98      206.16     18.23 o 
   4   7  14      185.14      218.24     19.31 o 
   1   8  14      116.32      124.00     10.97 o 
   2   8  14       28.68       34.84      6.11 o 
  -3  -4  15       81.57       80.38     13.91 o 
  -2  -4  15      360.25      397.43     18.75 o 
  -1  -4  15       13.98       14.52      4.38 o 
   0  -4  15       24.08       29.81      4.46 o 
  -4  -3  15        0.22       -0.12      4.78 o 
  -3  -3  15       15.59       21.06      4.49 o 
  -2  -3  15      598.09      590.59     17.21 o 
  -1  -3  15      347.87      346.48     12.59 o 
   0  -3  15      296.05      301.92     11.13 o 
   1  -3  15       41.36       47.70      5.73 o 
   2  -3  15       17.97       26.10      4.87 o 
  -4  -2  15       95.35       90.37      7.98 o 
  -3  -2  15        4.13       15.26      3.56 o 
  -2  -2  15       21.00       19.25      3.95 o 
  -1  -2  15      805.34      783.32     19.53 o 
   0  -2  15       68.27       77.35      5.92 o 
   1  -2  15       53.95       59.03      6.80 o 
   2  -2  15      162.75      192.25     10.75 o 
   3  -2  15      111.57      137.40     16.66 o 
  -4  -1  15      147.81      160.79     10.20 o 
  -3  -1  15      116.63      100.67      7.72 o 
  -2  -1  15       34.29       25.69      5.06 o 
  -1  -1  15       10.48       21.38      3.95 o 
   0  -1  15       17.96        8.25      4.06 o 
   1  -1  15       27.82       32.62      4.42 o 
   2  -1  15      209.62      213.38     11.85 o 
   3  -1  15       22.25       30.09     15.41 o 
  -4   0  15        9.07       10.38      3.59 o 
  -3   0  15       34.10       39.26      4.93 o 
  -2   0  15      151.34      145.82      8.87 o 
  -1   0  15       25.46       25.64      4.08 o 
   0   0  15        8.93       13.16      3.69 o 
   1   0  15        1.67        4.11      2.68 o 
   2   0  15        0.49        4.56      5.14 o 
   3   0  15      345.35      366.94     30.04 o 
   4   0  15       34.40       32.30      6.93 o 
  -4   1  15       54.39       67.67      6.50 o 
  -3   1  15      161.60      147.30      9.07 o 
  -2   1  15      212.73      216.21     15.42 o 
  -1   1  15      245.72      244.52     18.40 o 
   0   1  15      627.61      629.00     15.90 o 
   1   1  15        1.60       -0.10      2.36 o 
   2   1  15       11.70        5.90      8.23 o 
   3   1  15      421.29      418.86     18.17 o 
   4   1  15       36.50       42.07     12.17 o 
  -4   2  15      188.50      193.85     10.44 o 
  -3   2  15        8.81       13.27      3.69 o 
  -2   2  15        2.27        3.90      2.63 o 
  -1   2  15       48.65       43.01      4.78 o 
   0   2  15      308.55      314.40     11.51 o 
   1   2  15      287.51      290.39     10.26 o 
   2   2  15      157.90      170.93     12.33 o 
   3   2  15      414.47      410.47     17.65 o 
   4   2  15      334.82      323.55     30.34 o 
  -4   3  15      158.24      163.11     14.26 o 
  -3   3  15       46.50       53.68      4.84 o 
  -2   3  15       89.35       93.13      6.81 o 
  -1   3  15       24.83       27.80      3.96 o 
   0   3  15      190.23      199.57     14.71 o 
   1   3  15        0.03       -0.23      2.99 o 
   2   3  15      431.47      440.68     30.31 o 
   3   3  15       81.61      103.86     10.35 o 
   4   3  15      532.84      528.27     21.28 o 
   5   3  15        4.01        8.64      6.11 o 
  -3   4  15       41.98       40.38      6.96 o 
  -2   4  15      328.87      346.24     20.05 o 
  -1   4  15        6.57       10.06      2.77 o 
   0   4  15        0.07        0.30      3.35 o 
   1   4  15      106.02       97.50      8.82 o 
   2   4  15      100.26       96.53      9.22 o 
   3   4  15      269.87      251.97     14.79 o 
   4   4  15       62.86       65.90      8.57 o 
  -3   5  15        1.63        2.02      5.36 o 
  -2   5  15      301.04      291.64     15.34 o 
  -1   5  15      717.76      747.84     22.84 o 
   0   5  15       82.81      105.69      9.29 o 
   1   5  15      165.99      149.05     14.95 o 
   2   5  15        1.49        3.60      4.90 o 
   3   5  15      300.07      333.96     15.42 o 
   4   5  15        7.40        3.17      4.32 o 
  -2   6  15       70.40       79.67      9.22 o 
  -1   6  15     1054.31     1063.42     29.00 o 
   0   6  15        4.54        1.86      6.11 o 
   1   6  15      290.05      363.13     20.39 o 
   2   6  15      215.10      196.79     16.82 o 
   3   6  15        5.36        4.92      5.18 o 
   0   7  15      116.44      108.15     14.87 o 
   1   7  15        0.02       -0.80      3.71 o 
   2   7  15        0.02        2.83      5.66 o 
   3   7  15      381.89      450.62     24.53 o 
  -3  -3  16      194.46      200.32     14.92 o 
  -2  -3  16      137.93      145.15      9.95 o 
  -1  -3  16      107.08       94.61      7.89 o 
   0  -3  16      197.03      173.61      9.65 o 
   1  -3  16      100.68      105.22     13.97 o 
  -3  -2  16        4.33        8.83      3.71 o 
  -2  -2  16       33.26       36.29      5.11 o 
  -1  -2  16        8.83        7.89      6.18 o 
   0  -2  16       39.47       31.40      4.22 o 
   1  -2  16      330.52      331.88     24.60 o 
   2  -2  16        8.87       16.27      5.58 o 
  -4  -1  16       95.18      118.51      9.11 o 
  -3  -1  16      140.55      153.87      9.83 o 
  -2  -1  16      101.19       94.05      7.48 o 
  -1  -1  16      240.60      270.40     11.51 o 
   0  -1  16        6.12        9.73      3.75 o 
   1  -1  16      439.77      414.44     13.78 o 
   2  -1  16       32.25       39.90      8.53 o 
   3  -1  16       27.33       34.82      7.27 o 
  -4   0  16       78.40       80.64      7.73 o 
  -3   0  16      224.24      228.18     11.45 o 
  -2   0  16        2.45        1.26      2.83 o 
  -1   0  16        2.53        1.09      2.67 o 
   0   0  16      232.50      218.06     12.44 o 
   1   0  16        0.20        0.07      2.79 o 
   2   0  16      216.26      222.93     14.94 o 
   3   0  16      673.56      697.06     64.20 o 
  -4   1  16      261.97      257.72     12.48 o 
  -3   1  16        0.36        0.21      2.79 o 
  -2   1  16        0.17        5.32      2.97 o 
  -1   1  16      136.99      153.64      8.95 o 
   0   1  16       18.39       13.24      5.06 o 
   1   1  16      184.72      186.09      9.54 o 
   2   1  16        0.70        1.19      3.80 o 
   3   1  16      120.29      107.88     20.93 o 
   4   1  16       83.54       67.27     17.67 o 
  -4   2  16      363.68      392.41     13.86 o 
  -3   2  16       18.76       20.19      4.00 o 
  -2   2  16        0.03        5.46      2.88 o 
  -1   2  16      738.96      755.85     18.25 o 
   0   2  16      115.78      126.60     12.56 o 
   1   2  16       55.17       58.00     11.67 o 
   2   2  16      212.41      201.47     13.70 o 
   3   2  16        4.12        7.04      4.06 o 
   4   2  16      135.62      141.28     12.99 o 
  -3   3  16      136.97      153.33      9.30 o 
  -2   3  16       51.36       64.14      6.50 o 
  -1   3  16      146.05      172.07     10.57 o 
   0   3  16     1060.79     1074.67     22.62 o 
   1   3  16       11.36        9.16      4.00 o 
   2   3  16      178.72      173.71     18.47 o 
   3   3  16       70.41       88.49      9.74 o 
   4   3  16       17.97       20.10      5.86 o 
  -3   4  16       41.77       48.34     11.44 o 
  -1   4  16       22.57       22.04      6.79 o 
   0   4  16      273.42      310.73     10.86 o 
   1   4  16      297.01      311.30     14.13 o 
   2   4  16       60.34       56.36      7.39 o 
   3   4  16      125.44      120.70     10.91 o 
   4   4  16       58.43       57.69      8.41 o 
  -2   5  16        1.07        7.07      4.76 o 
  -1   5  16      298.10      311.16     15.03 o 
   0   5  16      226.86      228.78     18.94 o 
   2   5  16      125.91      107.00     10.00 o 
   3   5  16       66.67       73.27      8.48 o 
   4   5  16      390.86      387.39     33.83 o 
  -1   6  16       37.97       27.08      6.25 o 
   0   6  16       91.42       97.04     13.49 o 
   1   6  16      199.45      199.48     12.15 o 
  -2  -2  17        9.99       12.35      3.96 o 
  -1  -2  17       42.15       44.61      5.74 o 
   0  -2  17        4.04        2.23      3.52 o 
   1  -2  17       72.25       76.67      7.37 o 
  -3  -1  17      658.37      688.16     30.72 o 
  -2  -1  17       37.10       46.32      5.70 o 
  -1  -1  17        0.23        2.51      3.94 o 
   0  -1  17      199.38      200.24     10.84 o 
   1  -1  17       27.77       41.29      5.45 o 
   2  -1  17      270.81      312.25     24.56 o 
  -3   0  17      104.58      102.77      9.12 o 
  -2   0  17      171.39      171.65     10.24 o 
  -1   0  17      197.74      189.53     13.70 o 
   0   0  17      154.84      174.83     16.72 o 
   1   0  17      543.51      532.19     36.64 o 
   2   0  17       52.78       56.33      8.40 o 
  -3   1  17       22.75       31.21      4.82 o 
  -2   1  17       88.28       95.49      9.61 o 
  -1   1  17      153.83      155.53      9.36 o 
   0   1  17       80.23       88.74      7.12 o 
   1   1  17      771.31      812.69     25.92 o 
   2   1  17        0.00       -2.48      4.25 o 
   3   1  17        1.59        1.96      4.75 o 
  -3   2  17       14.07       15.18      4.22 o 
  -2   2  17       12.76       11.72      3.96 o 
  -1   2  17       76.42       84.09      7.47 o 
   0   2  17      397.91      389.23     12.72 o 
   1   2  17      111.96      112.22     10.42 o 
   2   2  17      140.48      177.42     13.48 o 
   3   2  17      194.57      184.84     20.18 o 
  -2   3  17       11.69       11.71      3.72 o 
  -1   3  17        9.39       18.53      3.74 o 
   0   3  17      495.86      545.44     15.38 o 
   1   3  17       62.81       58.96      7.53 o 
   2   3  17      105.04      113.14     10.99 o 
   3   3  17      208.34      240.17     15.80 o 
  -1   4  17      411.27      456.98     23.79 o 
   0   4  17        0.21        4.77      3.04 o 
   1   4  17      139.92      137.02     11.06 o 
   2   4  17       64.45       70.00      8.48 o 
   3   4  17       52.43       56.86     12.19 o 
  -1   5  17       28.15       42.56     10.98 o 
   2   5  17       55.28       54.71     11.75 o 
   3   5  17       16.94       13.25      5.14 o 
  -1  -1  18      106.90      103.90      8.41 o 
   0  -1  18      304.15      273.34     12.89 o 
  -2   0  18        4.21        3.35      3.79 o 
  -1   0  18        0.00        0.62      3.00 o 
   0   0  18        0.21        4.23      3.08 o 
   1   0  18      164.63      157.44     13.34 o 
  -2   1  18        9.85       12.30      3.92 o 
  -1   1  18      105.97      103.46      8.05 o 
   0   1  18       65.77       64.66      6.31 o 
   1   1  18      415.29      450.37     19.32 o 
   2   1  18       41.29       54.34      8.46 o 
  -2   2  18       92.49       90.86      7.62 o 
  -1   2  18       35.16       39.73      6.93 o 
   0   2  18        3.96        2.67      3.06 o 
   1   2  18        3.68        3.59      4.61 o 
   2   2  18      283.70      280.95     17.29 o 
  -2   3  18      128.99      143.87      9.43 o 
  -1   3  18       33.15       36.92      6.10 o 
   0   3  18        0.80        3.68      3.13 o 
   1   3  18      287.03      283.16     21.65 o 
   2   3  18       25.42       24.46      6.10 o 
  -1   4  18        3.74       11.11      6.07 o 
   0   4  18       14.78       23.44      5.71 o 
   1   4  18       94.32       73.74     11.68 o 
   2   4  18      119.92      133.25     12.14 o 
   0   1  19       58.35       60.77      6.46 o 
   0   2  19       17.13       22.01      5.59 o 
   1   2  19      126.76      127.35     16.02 o 
   0   3  19      254.03      282.70     16.72 o 
                                                 
